# Supplementary material for: Revisiting CNC6F5: The Quest for Isocyanide Ligands with Strong π‑Acceptor Properties Evaluated by Energy Decomposition Analysis
Source: ACS Omega. 2025 Jul 30;10(31):35095–102. doi: 10.1021/acsomega.5c04766 (PMC12355232; doi:10.1021/acsomega.5c04766)
Supplement: Supplementary file 2 [file ao5c04766_si_002.cif]

data_p21c_full
_audit_creation_date               2024-10-21
_audit_creation_method
;
Olex2 1.5
(compiled 2024.02.16 svn.r378c4104 for OlexSys, GUI svn.r6928)
;
_shelx_SHELXL_version_number       '2019/1'
_audit_contact_author_address      ?
_audit_contact_author_email        ?
_audit_contact_author_name         ''
_audit_contact_author_phone        ?
_publ_contact_author_id_orcid      ?
_publ_section_references
;
Dolomanov, O.V., Bourhis, L.J., Gildea, R.J, Howard, J.A.K. & Puschmann, H.
 (2009), J. Appl. Cryst. 42, 339-341.

Sheldrick, G.M. (2008). Acta Cryst. A64, 112-122.

Sheldrick, G.M. (2015). Acta Cryst. A71, 3-8.
;
_chemical_name_common              ?
_chemical_name_systematic          TNS-376
_chemical_formula_moiety           'C12 Cr F5 N O5'
_chemical_formula_sum              'C12 Cr F5 N O5'
_chemical_formula_weight           385.13
_chemical_melting_point            ?
loop_
  _atom_type_symbol
  _atom_type_description
  _atom_type_scat_dispersion_real
  _atom_type_scat_dispersion_imag
  _atom_type_scat_source
 'C' 'C' 0.0033 0.0016 'International Tables Vol C Tables 4.2.6.8 and 6.1.1.4'
 'Cr' 'Cr' 0.3209 0.6236 'International Tables Vol C Tables 4.2.6.8 and 6.1.1.4'
 'F' 'F' 0.0171 0.0103 'International Tables Vol C Tables 4.2.6.8 and 6.1.1.4'
 'N' 'N' 0.0061 0.0033 'International Tables Vol C Tables 4.2.6.8 and 6.1.1.4'
 'O' 'O' 0.0106 0.0060 'International Tables Vol C Tables 4.2.6.8 and 6.1.1.4'

_shelx_space_group_comment
;
The symmetry employed for this shelxl refinement is uniquely defined
by the following loop, which should always be used as a source of
symmetry information in preference to the above space-group names.
They are only intended as comments.
;
_space_group_crystal_system        'monoclinic'
_space_group_IT_number             14
_space_group_name_H-M_alt          'P 1 21/c 1'
_space_group_name_Hall             '-P 2ybc'
loop_
  _space_group_symop_operation_xyz
 'x, y, z'
 '-x, y+1/2, -z+1/2'
 '-x, -y, -z'
 'x, -y-1/2, z-1/2'

_cell_length_a                     12.0759(6)
_cell_length_b                     10.6308(5)
_cell_length_c                     11.8263(5)
_cell_angle_alpha                  90
_cell_angle_beta                   117.338(2)
_cell_angle_gamma                  90
_cell_volume                       1348.65(11)
_cell_formula_units_Z              4
_cell_measurement_reflns_used      9975
_cell_measurement_temperature      100.00
_cell_measurement_theta_max        25.35
_cell_measurement_theta_min        2.70
_shelx_estimated_absorpt_T_max     0.912
_shelx_estimated_absorpt_T_min     0.912
_exptl_absorpt_coefficient_mu      0.937
_exptl_absorpt_correction_T_max    0.7452
_exptl_absorpt_correction_T_min    0.6434
_exptl_absorpt_correction_type     multi-scan
_exptl_absorpt_process_details
;
SADABS-2016/2 (Bruker,2016/2) was used for absorption correction.
wR2(int) was 0.0617 before and 0.0404 after correction.
The Ratio of minimum to maximum transmission is 0.8634.
The \l/2 correction factor is Not present.
;
_exptl_absorpt_special_details     ?
_exptl_crystal_colour              'clear yellowish colourless'
_exptl_crystal_colour_lustre       clear
_exptl_crystal_colour_modifier     yellowish
_exptl_crystal_colour_primary      colourless
_exptl_crystal_density_diffrn      1.897
_exptl_crystal_density_meas        ?
_exptl_crystal_density_method      ?
_exptl_crystal_description         block
_exptl_crystal_F_000               752
_exptl_crystal_preparation         'C6F5NC + Cr(CO)6'
_exptl_crystal_recrystallization_method  'Cooling of pentane solution to -20C'
_exptl_crystal_size_max            0.1
_exptl_crystal_size_mid            0.1
_exptl_crystal_size_min            0.1
_exptl_transmission_factor_max     ?
_exptl_transmission_factor_min     ?
_diffrn_reflns_av_R_equivalents    0.0350
_diffrn_reflns_av_unetI/netI       0.0156
_diffrn_reflns_Laue_measured_fraction_full  0.999
_diffrn_reflns_Laue_measured_fraction_max  0.999
_diffrn_reflns_limit_h_max         14
_diffrn_reflns_limit_h_min         -14
_diffrn_reflns_limit_k_max         12
_diffrn_reflns_limit_k_min         -12
_diffrn_reflns_limit_l_max         14
_diffrn_reflns_limit_l_min         -14
_diffrn_reflns_number              26458
_diffrn_reflns_point_group_measured_fraction_full  0.999
_diffrn_reflns_point_group_measured_fraction_max  0.999
_diffrn_reflns_theta_full          25.242
_diffrn_reflns_theta_max           25.358
_diffrn_reflns_theta_min           2.697
_diffrn_ambient_temperature        100.00
_diffrn_detector_area_resol_mean   ?
_diffrn_measured_fraction_theta_full  0.999
_diffrn_measured_fraction_theta_max  0.999
_diffrn_measurement_device_type    'Bruker APEX-II CCD'
_diffrn_measurement_method         '\f and \w scans'
_diffrn_radiation_type             MoK\a
_diffrn_radiation_wavelength       0.71073
_diffrn_source                     ?
_diffrn_source_current             1.0
_diffrn_source_power               0.05
_diffrn_source_voltage             50.0
_diffrn_standards_number           0
_reflns_Friedel_coverage           0.000
_reflns_Friedel_fraction_full      .
_reflns_Friedel_fraction_max       .
_reflns_number_gt                  2163
_reflns_number_total               2472
_reflns_special_details
;
 Reflections were merged by SHELXL according to the crystal
 class for the calculation of statistics and refinement.
 
 _reflns_Friedel_fraction is defined as the number of unique
 Friedel pairs measured divided by the number that would be
 possible theoretically, ignoring centric projections and
 systematic absences.
;
_reflns_threshold_expression       'I > 2\s(I)'
_computing_cell_refinement         'SAINT V8.40B (?, 2016)'
_computing_data_collection         ?
_computing_data_reduction          'SAINT V8.40B (?, 2016)'
_computing_molecular_graphics      'Olex2 1.5 (Dolomanov et al., 2009)'
_computing_publication_material    'Olex2 1.5 (Dolomanov et al., 2009)'
_computing_structure_refinement    'XL  (Sheldrick, 2008)'
_computing_structure_solution      'SHELXT 2018/2 (Sheldrick, 2018)'
_refine_diff_density_max           1.222
_refine_diff_density_min           -0.639
_refine_diff_density_rms           0.116
_refine_ls_extinction_coef         .
_refine_ls_extinction_method       none
_refine_ls_goodness_of_fit_ref     1.158
_refine_ls_hydrogen_treatment      undef
_refine_ls_matrix_type             full
_refine_ls_number_parameters       217
_refine_ls_number_reflns           2472
_refine_ls_number_restraints       0
_refine_ls_R_factor_all            0.0655
_refine_ls_R_factor_gt             0.0534
_refine_ls_restrained_S_all        1.158
_refine_ls_shift/su_max            0.001
_refine_ls_shift/su_mean           0.000
_refine_ls_structure_factor_coef   Fsqd
_refine_ls_weighting_details      
 'w=1/[\s^2^(Fo^2^)+(0.0442P)^2^+5.9161P] where P=(Fo^2^+2Fc^2^)/3'
_refine_ls_weighting_scheme        calc
_refine_ls_wR_factor_gt            0.1258
_refine_ls_wR_factor_ref           0.1399
_refine_special_details            ?
_olex2_refinement_description
;
;
_atom_sites_solution_hydrogens     .
_atom_sites_solution_primary       dual
_atom_sites_solution_secondary     ?
loop_
  _atom_site_label
  _atom_site_type_symbol
  _atom_site_fract_x
  _atom_site_fract_y
  _atom_site_fract_z
  _atom_site_U_iso_or_equiv
  _atom_site_adp_type
  _atom_site_occupancy
  _atom_site_site_symmetry_order
  _atom_site_calc_flag
  _atom_site_refinement_flags_posn
  _atom_site_refinement_flags_adp
  _atom_site_refinement_flags_occupancy
  _atom_site_disorder_assembly
  _atom_site_disorder_group
 Cr1 Cr 0.36450(6) 0.64605(6) 0.70947(6) 0.0221(2) Uani 1 1 d . . . . .
 F12 F 0.2446(2) 0.2185(3) 0.5338(2) 0.0358(6) Uani 1 1 d . . . . .
 F8 F 0.1220(2) 0.5357(2) 0.2234(2) 0.0346(6) Uani 1 1 d . . . . .
 F9 F 0.0120(3) 0.3601(3) 0.0380(2) 0.0380(6) Uani 1 1 d . . . . .
 F11 F 0.1377(2) 0.0432(2) 0.3484(3) 0.0392(7) Uani 1 1 d . . . . .
 F10 F 0.0228(3) 0.1141(3) 0.1005(3) 0.0429(7) Uani 1 1 d . . . . .
 O3 O 0.1132(3) 0.6905(3) 0.7053(3) 0.0335(7) Uani 1 1 d . . . . .
 O4 O 0.4901(3) 0.8231(3) 0.9347(3) 0.0389(8) Uani 1 1 d . . . . .
 O2 O 0.4041(3) 0.4184(3) 0.8810(3) 0.0393(8) Uani 1 1 d . . . . .
 O5 O 0.3119(3) 0.8657(3) 0.5272(3) 0.0445(9) Uani 1 1 d . . . . .
 O6 O 0.6160(3) 0.5906(4) 0.7181(3) 0.0422(9) Uani 1 1 d . . . . .
 N1 N 0.2376(3) 0.4686(3) 0.4753(4) 0.0295(8) Uani 1 1 d . . . . .
 C10 C 0.0753(4) 0.2006(4) 0.1926(4) 0.0272(9) Uani 1 1 d . . . . .
 C8 C 0.1243(4) 0.4142(4) 0.2544(4) 0.0254(8) Uani 1 1 d . . . . .
 C12 C 0.1881(4) 0.2534(4) 0.4121(4) 0.0259(9) Uani 1 1 d . . . . .
 C7 C 0.1837(4) 0.3799(4) 0.3814(4) 0.0232(8) Uani 1 1 d . . . . .
 C9 C 0.0697(4) 0.3258(4) 0.1599(4) 0.0271(9) Uani 1 1 d . . . . .
 C11 C 0.1330(4) 0.1652(4) 0.3171(4) 0.0273(9) Uani 1 1 d . . . . .
 C4 C 0.4427(4) 0.7559(4) 0.8502(4) 0.0292(9) Uani 1 1 d . . . . .
 C3 C 0.2073(4) 0.6740(4) 0.7071(4) 0.0267(9) Uani 1 1 d . . . . .
 C2 C 0.3909(4) 0.5044(4) 0.8180(4) 0.0286(9) Uani 1 1 d . . . . .
 C1 C 0.2854(4) 0.5348(4) 0.5634(4) 0.0258(9) Uani 1 1 d . . . . .
 C5 C 0.3322(4) 0.7832(4) 0.5957(4) 0.0313(10) Uani 1 1 d . . . . .
 C6 C 0.5219(4) 0.6133(5) 0.7134(4) 0.0314(10) Uani 1 1 d . . . . .

loop_
  _atom_site_aniso_label
  _atom_site_aniso_U_11
  _atom_site_aniso_U_22
  _atom_site_aniso_U_33
  _atom_site_aniso_U_23
  _atom_site_aniso_U_13
  _atom_site_aniso_U_12
 Cr1 0.0230(4) 0.0215(4) 0.0212(4) -0.0029(2) 0.0098(3) -0.0019(2)
 F12 0.0323(13) 0.0443(16) 0.0260(13) 0.0119(11) 0.0092(11) 0.0028(12)
 F8 0.0373(14) 0.0229(13) 0.0404(15) 0.0064(11) 0.0151(12) -0.0003(10)
 F9 0.0384(15) 0.0479(17) 0.0213(13) 0.0027(11) 0.0081(11) 0.0036(12)
 F11 0.0384(14) 0.0193(12) 0.0563(18) 0.0066(12) 0.0186(13) 0.0034(11)
 F10 0.0454(16) 0.0347(15) 0.0393(16) -0.0177(12) 0.0113(13) -0.0037(12)
 O3 0.0300(17) 0.0324(17) 0.0438(19) 0.0079(14) 0.0219(14) 0.0055(13)
 O4 0.054(2) 0.0353(18) 0.0261(17) -0.0130(14) 0.0175(15) -0.0132(16)
 O2 0.0372(18) 0.0297(17) 0.0455(19) 0.0128(16) 0.0143(15) 0.0047(14)
 O5 0.053(2) 0.041(2) 0.042(2) 0.0156(17) 0.0237(17) 0.0057(16)
 O6 0.0240(16) 0.068(2) 0.0357(18) -0.0069(17) 0.0144(14) 0.0000(16)
 N1 0.0215(17) 0.0304(19) 0.034(2) -0.0069(17) 0.0106(15) -0.0012(15)
 C10 0.026(2) 0.026(2) 0.027(2) -0.0106(17) 0.0094(17) -0.0025(17)
 C8 0.025(2) 0.023(2) 0.031(2) 0.0022(17) 0.0152(17) 0.0009(16)
 C12 0.024(2) 0.028(2) 0.022(2) 0.0003(17) 0.0081(16) 0.0015(16)
 C7 0.0182(18) 0.025(2) 0.025(2) -0.0050(16) 0.0088(16) -0.0024(15)
 C9 0.024(2) 0.032(2) 0.020(2) -0.0033(17) 0.0067(17) 0.0031(17)
 C11 0.025(2) 0.019(2) 0.037(2) -0.0001(17) 0.0139(18) 0.0016(16)
 C4 0.034(2) 0.030(2) 0.028(2) 0.0034(19) 0.0180(19) -0.0045(18)
 C3 0.035(2) 0.0187(19) 0.024(2) 0.0012(16) 0.0118(18) 0.0001(17)
 C2 0.025(2) 0.029(2) 0.030(2) -0.0053(19) 0.0112(17) 0.0014(17)
 C1 0.0237(19) 0.027(2) 0.028(2) 0.0015(18) 0.0121(17) 0.0010(16)
 C5 0.035(2) 0.034(2) 0.028(2) -0.0010(19) 0.0168(19) 0.0013(19)
 C6 0.030(2) 0.041(3) 0.019(2) -0.0066(18) 0.0087(17) -0.0063(19)

_geom_special_details
;
 All esds (except the esd in the dihedral angle between two l.s. planes)
 are estimated using the full covariance matrix.  The cell esds are taken
 into account individually in the estimation of esds in distances, angles
 and torsion angles; correlations between esds in cell parameters are only
 used when they are defined by crystal symmetry.  An approximate (isotropic)
 treatment of cell esds is used for estimating esds involving l.s. planes.
;
loop_
  _geom_bond_atom_site_label_1
  _geom_bond_atom_site_label_2
  _geom_bond_distance
  _geom_bond_site_symmetry_2
  _geom_bond_publ_flag
 Cr1 C4 1.892(5) . ?
 Cr1 C3 1.909(4) . ?
 Cr1 C2 1.909(5) . ?
 Cr1 C1 1.945(4) . ?
 Cr1 C5 1.899(5) . ?
 Cr1 C6 1.912(5) . ?
 F12 C12 1.331(5) . ?
 F8 C8 1.339(5) . ?
 F9 C9 1.332(5) . ?
 F11 C11 1.343(5) . ?
 F10 C10 1.341(5) . ?
 O3 C3 1.140(5) . ?
 O4 C4 1.146(5) . ?
 O2 C2 1.143(6) . ?
 O5 C5 1.141(6) . ?
 O6 C6 1.138(5) . ?
 N1 C7 1.372(5) . ?
 N1 C1 1.167(5) . ?
 C10 C9 1.379(6) . ?
 C10 C11 1.361(6) . ?
 C8 C7 1.383(6) . ?
 C8 C9 1.375(6) . ?
 C12 C7 1.388(6) . ?
 C12 C11 1.377(6) . ?

loop_
  _geom_angle_atom_site_label_1
  _geom_angle_atom_site_label_2
  _geom_angle_atom_site_label_3
  _geom_angle
  _geom_angle_site_symmetry_1
  _geom_angle_site_symmetry_3
  _geom_angle_publ_flag
 C4 Cr1 C3 90.46(18) . . ?
 C4 Cr1 C2 91.92(18) . . ?
 C4 Cr1 C1 179.06(18) . . ?
 C4 Cr1 C5 90.40(19) . . ?
 C4 Cr1 C6 90.13(19) . . ?
 C3 Cr1 C1 90.10(17) . . ?
 C3 Cr1 C6 178.38(19) . . ?
 C2 Cr1 C3 89.45(18) . . ?
 C2 Cr1 C1 88.83(18) . . ?
 C2 Cr1 C6 89.03(19) . . ?
 C5 Cr1 C3 89.47(18) . . ?
 C5 Cr1 C2 177.45(19) . . ?
 C5 Cr1 C1 88.86(18) . . ?
 C5 Cr1 C6 92.0(2) . . ?
 C6 Cr1 C1 89.33(17) . . ?
 C1 N1 C7 173.4(4) . . ?
 F10 C10 C9 119.3(4) . . ?
 F10 C10 C11 120.3(4) . . ?
 C11 C10 C9 120.3(4) . . ?
 F8 C8 C7 119.2(4) . . ?
 F8 C8 C9 119.6(4) . . ?
 C9 C8 C7 121.2(4) . . ?
 F12 C12 C7 119.4(4) . . ?
 F12 C12 C11 120.5(4) . . ?
 C11 C12 C7 120.0(4) . . ?
 N1 C7 C8 120.9(4) . . ?
 N1 C7 C12 120.5(4) . . ?
 C8 C7 C12 118.6(4) . . ?
 F9 C9 C10 120.1(4) . . ?
 F9 C9 C8 120.7(4) . . ?
 C8 C9 C10 119.2(4) . . ?
 F11 C11 C10 120.1(4) . . ?
 F11 C11 C12 119.3(4) . . ?
 C10 C11 C12 120.6(4) . . ?
 O4 C4 Cr1 179.4(4) . . ?
 O3 C3 Cr1 179.8(4) . . ?
 O2 C2 Cr1 178.4(4) . . ?
 N1 C1 Cr1 179.6(4) . . ?
 O5 C5 Cr1 179.5(4) . . ?
 O6 C6 Cr1 177.9(4) . . ?

loop_
  _geom_torsion_atom_site_label_1
  _geom_torsion_atom_site_label_2
  _geom_torsion_atom_site_label_3
  _geom_torsion_atom_site_label_4
  _geom_torsion
  _geom_torsion_site_symmetry_1
  _geom_torsion_site_symmetry_2
  _geom_torsion_site_symmetry_3
  _geom_torsion_site_symmetry_4
  _geom_torsion_publ_flag
 F12 C12 C7 N1 0.3(6) . . . . ?
 F12 C12 C7 C8 -179.8(3) . . . . ?
 F12 C12 C11 F11 -0.5(6) . . . . ?
 F12 C12 C11 C10 -179.9(4) . . . . ?
 F8 C8 C7 N1 1.5(6) . . . . ?
 F8 C8 C7 C12 -178.4(4) . . . . ?
 F8 C8 C9 F9 -1.6(6) . . . . ?
 F8 C8 C9 C10 178.3(4) . . . . ?
 F10 C10 C9 F9 0.3(6) . . . . ?
 F10 C10 C9 C8 -179.6(4) . . . . ?
 F10 C10 C11 F11 0.1(6) . . . . ?
 F10 C10 C11 C12 179.4(4) . . . . ?
 C7 C8 C9 F9 179.6(4) . . . . ?
 C7 C8 C9 C10 -0.5(6) . . . . ?
 C7 C12 C11 F11 -179.8(4) . . . . ?
 C7 C12 C11 C10 0.8(6) . . . . ?
 C9 C10 C11 F11 179.7(4) . . . . ?
 C9 C10 C11 C12 -0.9(6) . . . . ?
 C9 C8 C7 N1 -179.8(4) . . . . ?
 C9 C8 C7 C12 0.3(6) . . . . ?
 C11 C10 C9 F9 -179.3(4) . . . . ?
 C11 C10 C9 C8 0.8(6) . . . . ?
 C11 C12 C7 N1 179.6(4) . . . . ?
 C11 C12 C7 C8 -0.5(6) . . . . ?

_shelx_res_file
;
TITL p21c_full_a.res in P2(1)/c
    p21c_full.res
    created by SHELXL-2019/1 at 11:03:14 on 21-Oct-2024
REM Old TITL P21c_full in P2(1)/c
REM SHELXT solution in P2(1)/c: R1 0.140, Rweak 0.001, Alpha 0.034
REM <I/s> 0.813 for 147 systematic absences, Orientation as input
REM Formula found by SHELXT: C12 N2 O4 F5 Cr
CELL 0.71073 12.0759 10.6308 11.8263 90 117.338 90
ZERR 4 0.0006 0.0005 0.0005 0 0.002 0
LATT 1
SYMM -X,0.5+Y,0.5-Z
SFAC C Cr F N O
UNIT 48 4 20 4 20

L.S. 4
PLAN  5
SIZE 0.1 0.1 0.1
TEMP -173.15
CONF
list 4
MORE -1
fmap 2
acta
REM <olex2.extras>
REM <HklSrc "%.\\P21c_full.hkl">
REM </olex2.extras>

WGHT    0.044200    5.916101
FVAR       0.22329
CR1   2    0.364502    0.646054    0.709474    11.00000    0.02299    0.02155 =
         0.02124   -0.00288    0.00979   -0.00189
F12   3    0.244611    0.218497    0.533766    11.00000    0.03229    0.04433 =
         0.02603    0.01188    0.00924    0.00277
F8    3    0.121985    0.535664    0.223355    11.00000    0.03727    0.02286 =
         0.04036    0.00640    0.01508   -0.00027
F9    3    0.012046    0.360064    0.038019    11.00000    0.03840    0.04787 =
         0.02134    0.00272    0.00814    0.00359
F11   3    0.137727    0.043176    0.348363    11.00000    0.03843    0.01928 =
         0.05635    0.00661    0.01864    0.00338
F10   3    0.022830    0.114132    0.100475    11.00000    0.04536    0.03467 =
         0.03930   -0.01768    0.01133   -0.00373
O3    5    0.113219    0.690482    0.705320    11.00000    0.02999    0.03243 =
         0.04384    0.00792    0.02191    0.00554
O4    5    0.490135    0.823126    0.934746    11.00000    0.05419    0.03532 =
         0.02615   -0.01302    0.01749   -0.01323
O2    5    0.404078    0.418382    0.881021    11.00000    0.03723    0.02967 =
         0.04548    0.01283    0.01433    0.00472
O5    5    0.311886    0.865651    0.527220    11.00000    0.05297    0.04125 =
         0.04151    0.01558    0.02372    0.00569
O6    5    0.616004    0.590632    0.718056    11.00000    0.02404    0.06784 =
         0.03566   -0.00688    0.01444    0.00003
N1    4    0.237627    0.468633    0.475258    11.00000    0.02150    0.03036 =
         0.03408   -0.00691    0.01061   -0.00119
C10   1    0.075342    0.200598    0.192586    11.00000    0.02566    0.02582 =
         0.02697   -0.01064    0.00944   -0.00255
C8    1    0.124260    0.414220    0.254424    11.00000    0.02452    0.02287 =
         0.03149    0.00218    0.01517    0.00092
C12   1    0.188052    0.253355    0.412075    11.00000    0.02445    0.02811 =
         0.02216    0.00028    0.00807    0.00151
C7    1    0.183749    0.379883    0.381378    11.00000    0.01824    0.02461 =
         0.02539   -0.00504    0.00879   -0.00241
C9    1    0.069703    0.325831    0.159904    11.00000    0.02449    0.03211 =
         0.02041   -0.00331    0.00673    0.00310
C11   1    0.133006    0.165177    0.317070    11.00000    0.02459    0.01949 =
         0.03748   -0.00015    0.01388    0.00158
C4    1    0.442669    0.755861    0.850190    11.00000    0.03359    0.03013 =
         0.02822    0.00336    0.01801   -0.00450
C3    1    0.207261    0.674014    0.707077    11.00000    0.03494    0.01874 =
         0.02428    0.00123    0.01178    0.00011
C2    1    0.390858    0.504368    0.818041    11.00000    0.02547    0.02889 =
         0.02979   -0.00535    0.01118    0.00139
C1    1    0.285355    0.534766    0.563393    11.00000    0.02366    0.02654 =
         0.02750    0.00149    0.01209    0.00097
C5    1    0.332186    0.783163    0.595674    11.00000    0.03502    0.03415 =
         0.02760   -0.00101    0.01684    0.00129
C6    1    0.521920    0.613280    0.713400    11.00000    0.03044    0.04106 =
         0.01940   -0.00659    0.00868   -0.00631
HKLF 4


REM  p21c_full_a.res in P2(1)/c
REM wR2 = 0.1399, GooF = S = 1.158, Restrained GooF = 1.158 for all data
REM R1 = 0.0534 for 2163 Fo > 4sig(Fo) and 0.0655 for all 2472 data
REM 217 parameters refined using 0 restraints

END

WGHT      0.0440      5.9096

REM Highest difference peak  1.222,  deepest hole -0.639,  1-sigma level  0.116
Q1    1   0.1572  0.3239  0.3013  11.00000  0.05    1.22
Q2    1   0.6167  0.6868  0.7155  11.00000  0.05    0.80
Q3    1   0.4214  0.8670  0.8931  11.00000  0.05    0.68
Q4    1   0.1005  0.2620  0.1762  11.00000  0.05    0.61
Q5    1   0.3037  0.6173  0.6001  11.00000  0.05    0.55
;
_shelx_res_checksum                17645
_shelx_hkl_file
;
   0   0   4  142.29    3.00
   0   0   5   -0.10    0.30
   0   0   5    0.00    0.30
   0   0   6    7.90    0.70
   0   0   6    7.20    0.80
   0   0   6    8.40    0.80
   0   0   7    0.50    0.30
   0   0   7    0.60    0.40
   0   0   7    0.30    0.40
   0   0   8   73.29    2.20
   0   0   8   76.29    2.30
   0   0   8   77.19    2.50
   0   0   9    0.10    0.40
   0   0   9   -0.70    0.40
   0   0   9    0.20    0.30
   0   0  10   53.69    2.20
   0   0  10   50.39    2.00
   0   0  10   48.70    2.00
   0   0  11   -0.50    0.50
   0   0  11   -0.40    0.50
   0   0  11    0.10    0.50
   0   0  12   69.49    2.50
   0   0  12   72.49    2.60
   0   0  12   74.49    2.90
   0   1  -1    4.00    0.30
   0   1   1    4.00    0.20
   0   1   1    4.40    0.30
   0   1   1    3.80    0.20
   0   1   1    4.00    0.20
   0   1  -1    4.20    0.30
   0  -1  -1    3.70    0.20
   0  -1   1    4.50    0.30
   0  -1   1    3.70    0.30
   0  -1   1    3.90    0.20
   0  -1  -1    3.70    0.20
   0   1   2  156.08    2.90
   0   1  -2  154.48    3.10
   0   1   2  159.18    3.20
   0   1   2  158.48    3.10
   0   1  -2  160.28    3.10
   0  -1  -2  162.18    3.10
   0  -1  -2  152.78    2.90
   0  -1  -2  157.38    2.90
   0  -1  -2  157.88    3.20
   0  -1   2  158.68    3.10
   0  -1   2  155.38    2.90
   0  -1   2  156.08    3.10
   0   1   3    4.60    0.40
   0   1   3    4.60    0.40
   0   1  -3    4.70    0.30
   0  -1   3    4.10    0.20
   0  -1  -3    4.40    0.20
   0  -1  -3    4.80    0.30
   0  -1   3    4.30    0.40
   0  -1  -3    4.80    0.40
   0  -1   3    4.20    0.30
   0   1   4  559.94   10.20
   0   1   4  553.54   10.10
   0  -1  -4  561.14   10.10
   0  -1   4  557.44   10.30
   0   1   5   15.30    0.80
   0  -1   5   15.40    0.90
   0  -1   5   15.60    0.80
   0   1   6   86.09    2.50
   0   1   6   81.29    2.30
   0  -1   6   83.39    2.20
   0  -1   6   84.89    2.30
   0   1   7  190.78    4.30
   0   1   7  192.68    4.60
   0  -1   7  200.18    4.40
   0  -1   7  195.18    4.40
   0  -1   7  197.38    4.30
   0   1   8  355.86    7.60
   0   1   8  305.97    6.50
   0   1   8  313.97    7.00
   0  -1   8  306.77    6.50
   0  -1   8  311.27    6.60
   0  -1   8  311.97    6.70
   0   1   9   58.59    2.30
   0   1   9   58.09    2.00
   0   1   9   58.89    2.00
   0  -1   9   57.39    2.10
   0  -1   9   59.49    2.10
   0  -1   9   59.99    2.00
   0   1  10   26.70    1.50
   0   1  10   26.80    1.50
   0   1  10   26.40    1.60
   0  -1  10   28.50    1.50
   0  -1  10   26.90    1.60
   0  -1  10   26.20    1.60
   0   1  11    0.80    0.60
   0   1  11    0.60    0.50
   0   1  11   -0.10    0.50
   0  -1  11    0.50    0.50
   0  -1  11    1.20    0.50
   0  -1  11   -0.10    0.50
   0   1  12    0.70    0.60
   0   1  12    1.10    0.60
   0   1  12   -0.20    0.60
   0  -1  12    1.20    0.60
   0  -1  12    0.60    0.60
   0  -1  12    0.60    0.50
   0   2   0  147.39    2.90
   0   2   0  144.69    3.30
   0   2   0  146.89    2.90
   0   2   0  142.99    2.90
   0   2   0  142.29    2.80
   0  -2   0  143.09    2.90
   0  -2   0  144.19    2.90
   0  -2   0  148.99    3.30
   0  -2   0  147.89    2.90
   0   2  -1  631.14   11.70
   0   2   1  626.04   11.70
   0  -2  -1  615.14   11.70
   0  -2   1  630.44   11.70
   0   2   2   16.00    0.70
   0   2   2   17.70    0.60
   0   2   2   15.90    0.90
   0   2  -2   16.30    0.80
   0   2  -2   16.80    0.70
   0   2   2   17.10    0.60
   0  -2   2   17.30    0.60
   0  -2   2   16.80    0.80
   0  -2  -2   17.20    0.60
   0  -2   2   16.60    0.70
   0  -2  -2   18.40    0.80
   0  -2  -2   16.40    0.90
   0   2  -3  750.32   13.70
   0   2  -3  780.22   14.20
   0   2   3  753.72   14.00
   0  -2  -3  733.63   13.40
   0  -2   3  759.22   13.70
   0  -2   3  749.13   13.40
   0  -2  -3  746.43   14.00
   0  -2  -3  765.02   13.40
   0  -2   3  740.03   13.90
   0   2   4    1.20    0.30
   0   2  -4    1.10    0.30
   0   2   4    0.80    0.30
   0  -2  -4    0.80    0.30
   0  -2  -4    0.70    0.20
   0  -2   4    0.50    0.20
   0  -2  -4    0.80    0.20
   0  -2   4    0.70    0.30
   0  -2   4    0.70    0.20
   0  -2  -4    0.60    0.30
   0   2   5  141.49    3.40
   0   2   5  135.89    3.10
   0   2   5  133.09    3.20
   0   2  -5  137.89    3.00
   0  -2  -5  140.99    3.30
   0  -2   5  133.79    3.00
   0  -2  -5  136.39    2.70
   0  -2   5  138.19    3.30
   0  -2   5  135.19    2.70
   0  -2  -5  141.79    3.10
   0  -2  -5  137.89    2.70
   0  -2   5  135.09    2.90
   0   2   6    1.60    0.40
   0   2   6    2.30    0.50
   0  -2   6    2.80    0.50
   0  -2   6    2.20    0.30
   0   2   7   55.09    1.80
   0   2   7   54.49    1.60
   0   2   7   57.99    2.20
   0  -2   7   52.59    1.70
   0  -2   7   57.59    2.00
   0   2   8   38.40    1.60
   0   2   8   43.80    2.00
   0  -2   8   40.60    1.80
   0  -2   8   39.30    1.50
   0   2   9    3.80    0.70
   0   2   9    3.90    0.70
   0   2   9    3.90    0.70
   0  -2   9    6.00    0.90
   0  -2   9    4.80    0.70
   0   2  10    9.30    1.10
   0   2  10    8.70    1.20
   0   2  10    9.00    0.90
   0  -2  10    8.60    1.00
   0  -2  10    9.30    1.00
   0  -2  10   10.30    1.20
   0   2  11   50.89    2.10
   0   2  11   49.40    1.90
   0   2  11   52.59    2.50
   0  -2  11   50.79    2.00
   0  -2  11   51.19    2.20
   0  -2  11   53.59    2.10
   0   2  12    0.80    0.50
   0   2  12    0.00    0.60
   0  -2  12    0.80    0.60
   0  -2  12    0.10    0.70
   0  -2  12    1.00    0.50
   0   3   0    0.10    0.20
   0   3   0    0.00    0.10
   0   3   0    0.20    0.20
   0  -3   0    0.30    0.20
   0  -3   0    0.00    0.20
   0  -3   0    0.10    0.20
   0  -3   0    0.10    0.20
   0   3   1    2.60    0.40
   0   3  -1    1.90    0.40
   0   3   1    2.10    0.40
   0   3  -1    2.20    0.30
   0   3   1    3.30    0.40
   0  -3   1    1.80    0.30
   0  -3  -1    3.30    0.40
   0  -3  -1    2.70    0.40
   0  -3   1    2.00    0.40
   0  -3  -1    2.70    0.50
   0  -3   1    3.10    0.40
   0  -3  -1    2.80    0.40
   0   3  -2  278.37    5.50
   0   3   2  271.77    5.30
   0   3  -2  283.37    6.00
   0   3   2  271.97    6.00
   0   3   2  271.27    5.10
   0  -3  -2  269.67    5.20
   0  -3   2  275.87    5.40
   0  -3   2  270.87    5.90
   0  -3   2  267.27    5.20
   0  -3  -2  269.17    5.30
   0  -3  -2  273.27    5.40
   0  -3  -2  271.17    5.10
   0   3  -3 1281.87   23.20
   0   3   3 1237.68   23.30
   0  -3   3 1272.87   23.20
   0  -3  -3 1273.47   23.30
   0   3  -4  149.39    3.70
   0   3   4  152.28    3.90
   0   3   4  150.68    3.40
   0   3   4  152.38    3.70
   0   3   4  153.38    3.00
   0   3  -4  149.19    3.50
   0  -3  -4  156.68    3.40
   0  -3   4  152.48    3.10
   0  -3   4  148.19    3.70
   0  -3  -4  145.99    3.10
   0  -3   4  149.19    3.50
   0  -3   4  148.19    3.90
   0  -3  -4  146.69    3.80
   0  -3  -4  151.38    3.20
   0   3   5  128.69    3.30
   0   3   5  129.09    3.40
   0   3   5  125.59    3.10
   0   3  -5  125.29    3.20
   0  -3  -5  128.69    2.70
   0  -3   5  128.59    3.20
   0  -3  -5  126.59    2.70
   0  -3   5  125.69    2.70
   0  -3   5  122.79    3.20
   0  -3  -5  126.49    3.40
   0  -3   5  130.29    2.70
   0  -3  -5  131.59    3.10
   0   3  -6  105.59    2.70
   0   3   6  105.79    3.00
   0   3   6  104.09    2.70
   0   3   6  107.59    3.10
   0  -3   6  106.99    2.30
   0  -3   6  102.79    2.70
   0  -3  -6  107.59    2.30
   0  -3   6  104.99    2.30
   0  -3  -6  107.39    3.00
   0  -3   6  106.09    2.90
   0  -3  -6  107.79    2.80
   0   3   7  327.37    7.10
   0   3  -7  322.07    6.30
   0   3   7  326.87    6.70
   0   3   7  314.67    6.70
   0  -3   7  318.07    5.90
   0  -3  -7  311.37    5.90
   0  -3  -7  308.07    5.90
   0  -3   7  316.67    6.80
   0  -3   7  303.47    5.90
   0  -3  -7  320.27    6.60
   0   3   8    2.60    0.60
   0   3   8    1.90    0.50
   0   3   8    2.00    0.60
   0   3   8    2.30    0.40
   0  -3   8    2.10    0.60
   0   3   9  105.99    3.00
   0   3   9  109.29    3.60
   0  -3   9  102.79    3.30
   0  -3   9  103.29    2.70
   0   3  10   48.30    2.40
   0   3  10   44.20    1.90
   0  -3  10   50.09    2.10
   0  -3  10   43.00    2.10
   0   3  11    1.00    0.60
   0   3  11    1.10    0.50
   0  -3  11    0.90    0.40
   0  -3  11    0.60    0.50
   0  -3  11    0.50    0.60
   0   3  12    7.00    1.00
   0   3  12    6.20    1.00
   0  -3  12    9.10    1.40
   0  -3  12    7.80    1.10
   0   4   0  353.66    7.80
   0   4   0  351.46    6.70
   0   4   0  355.56    6.80
   0   4   0  360.46    6.80
   0  -4   0  345.97    6.80
   0  -4   0  360.36    7.80
   0  -4   0  360.06    6.80
   0  -4   0  350.76    6.80
   0  -4   0  350.26    6.80
   0   4  -1  241.68    4.60
   0   4   1  239.38    4.90
   0   4  -1  243.08    5.00
   0   4   1  242.28    4.80
   0   4   1  237.88    4.90
   0   4   1  248.58    5.80
   0   4  -1  253.17    5.80
   0  -4   1  237.68    4.90
   0  -4   1  239.28    4.90
   0  -4  -1  242.08    4.80
   0  -4  -1  241.28    4.90
   0  -4  -1  234.68    4.80
   0  -4   1  244.18    4.90
   0  -4   1  242.38    4.90
   0  -4  -1  237.68    4.90
   0  -4   1  252.67    5.80
   0  -4  -1  236.28    5.80
   0   4   2  103.19    2.60
   0   4   2  102.39    2.30
   0   4  -2  107.69    2.70
   0   4   2  104.39    2.60
   0   4  -2  109.49    3.20
   0   4   2  103.39    3.30
   0  -4  -2  106.69    2.60
   0  -4  -2  107.99    3.30
   0  -4  -2  104.39    2.50
   0  -4   2  106.79    2.50
   0  -4   2  103.09    2.50
   0  -4  -2  107.49    2.40
   0  -4   2  110.79    3.30
   0  -4   2  104.89    2.60
   0  -4  -2  105.19    2.50
   0   4   3   38.60    1.30
   0   4   3   37.20    1.80
   0   4   3   40.30    1.90
   0   4  -3   39.40    1.50
   0   4  -3   42.70    1.90
   0  -4  -3   39.90    1.40
   0  -4  -3   38.80    1.30
   0  -4   3   40.90    1.30
   0  -4   3   42.70    1.60
   0  -4  -3   39.90    1.30
   0  -4   3   40.20    1.30
   0  -4   3   39.60    1.80
   0   4   4   47.50    2.10
   0   4   4   46.70    1.80
   0   4  -4   49.50    2.00
   0   4   4   48.50    1.60
   0   4   4   50.09    1.50
   0   4  -4   45.80    1.70
   0  -4  -4   49.10    1.50
   0  -4   4   49.10    1.70
   0  -4   4   49.00    1.40
   0  -4   4   47.60    2.00
   0  -4  -4   46.50    2.00
   0  -4   4   47.30    1.40
   0  -4  -4   48.90    1.60
   0   4   5   31.20    1.30
   0   4   5   33.80    1.70
   0   4   5   33.60    1.60
   0   4  -5   34.20    1.60
   0   4   5   32.20    1.10
   0  -4  -5   34.00    1.40
   0  -4   5   32.80    1.10
   0  -4   5   33.30    1.20
   0  -4  -5   34.30    1.80
   0  -4   5   35.80    1.50
   0  -4  -5   32.50    1.20
   0  -4   5   32.40    1.60
   0  -4  -5   32.10    1.10
   0   4   6   14.30    1.20
   0   4  -6   14.70    1.10
   0   4   6   13.60    0.80
   0   4   6   15.80    1.20
   0   4   6   15.00    1.00
   0  -4   6   13.80    0.80
   0  -4   6   13.30    1.10
   0  -4  -6   14.20    1.00
   0  -4  -6   15.50    1.20
   0  -4  -6   14.10    0.80
   0  -4   6   11.90    1.00
   0  -4  -6   14.00    0.80
   0  -4   6   14.60    0.80
   0   4  -7    8.20    0.90
   0   4   7    5.20    0.80
   0  -4   7    4.90    0.80
   0  -4   7    6.50    0.60
   0  -4   7    7.10    0.80
   0  -4   7    6.90    0.60
   0  -4  -7    6.60    0.60
   0  -4  -7    6.50    0.60
   0  -4  -7    6.70    0.80
   0   4   8    0.00    0.40
   0   4   8    0.30    0.40
   0   4   8   -0.30    0.40
   0   4  -8    0.70    0.30
   0  -4  -8    0.20    0.20
   0  -4  -8   -0.10    0.40
   0  -4  -8    0.60    0.30
   0  -4   8    0.20    0.30
   0  -4   8   -0.10    0.40
   0  -4   8    0.20    0.20
   0   4   9    0.80    0.40
   0   4   9   -0.30    0.70
   0   4   9    0.50    0.50
   0   4   9    0.00    0.50
   0  -4   9    0.60    0.60
   0   4  10   37.70    1.80
   0   4  10   37.60    2.20
   0   4  10   33.50    1.50
   0  -4  10   36.70    2.00
   0   4  11   26.00    2.00
   0   4  11   28.70    1.70
   0  -4  11   28.20    1.90
   0   4  12   43.40    2.70
   0   4  12   46.90    2.60
   0  -4  12   43.20    2.00
   0  -4  12   48.20    2.40
   0   5   0    0.40    0.30
   0   5   0    0.50    0.30
   0   5   0    0.70    0.50
   0  -5   0    0.70    0.30
   0  -5   0    0.30    0.30
   0  -5   0    0.50    0.40
   0  -5   0    0.30    0.30
   0  -5   0    0.40    0.30
   0   5   1    1.90    0.40
   0   5  -1    2.00    0.30
   0   5   1    2.00    0.40
   0   5   1    2.80    0.70
   0   5  -1    1.70    0.60
   0   5   1    2.00    0.40
   0   5  -1    1.50    0.40
   0  -5  -1    2.10    0.40
   0  -5   1    1.90    0.40
   0  -5   1    1.90    0.40
   0  -5  -1    1.80    0.50
   0  -5  -1    1.50    0.40
   0  -5  -1    1.60    0.40
   0  -5   1    2.00    0.50
   0  -5  -1    1.90    0.40
   0  -5   1    1.90    0.40
   0  -5   1    2.60    0.80
   0   5   2   17.30    0.90
   0   5  -2   19.20    1.10
   0   5  -2   19.70    1.50
   0   5   2   18.70    1.10
   0   5   2   17.40    1.40
   0  -5  -2   18.80    1.00
   0  -5   2   18.40    1.10
   0  -5  -2   18.30    1.00
   0  -5   2   18.10    0.90
   0  -5  -2   20.10    1.00
   0  -5  -2   19.00    1.00
   0  -5   2   18.70    1.00
   0  -5   2   18.10    1.00
   0  -5   2   17.70    1.40
   0  -5  -2   19.30    1.50
   0   5   3   53.29    1.50
   0   5   3   50.39    2.40
   0   5   3   54.59    1.80
   0   5  -3   51.29    1.90
   0   5   3   49.80    1.90
   0   5  -3   51.99    2.30
   0  -5   3   53.49    1.70
   0  -5   3   52.69    1.60
   0  -5  -3   50.39    2.40
   0  -5  -3   53.19    1.80
   0  -5   3   50.69    1.60
   0  -5   3   53.09    2.30
   0  -5  -3   52.49    1.50
   0  -5  -3   51.39    1.60
   0  -5  -3   50.69    1.60
   0  -5   3   52.89    1.90
   0   5   4  332.47    7.80
   0   5  -4  329.77    7.60
   0   5   4  318.87    6.20
   0   5  -4  316.77    6.90
   0   5   4  319.87    7.00
   0   5   4  326.27    6.70
   0  -5   4  326.57    6.50
   0  -5   4  331.97    6.90
   0  -5  -4  328.07    6.70
   0  -5  -4  323.97    6.60
   0  -5  -4  318.97    6.50
   0  -5   4  321.27    7.60
   0  -5   4  335.07    6.50
   0   5  -5    8.50    1.10
   0   5   5    8.80    1.10
   0   5   5    7.90    0.90
   0   5  -5    6.50    0.90
   0   5   5    6.70    0.60
   0  -5   5    6.80    0.90
   0  -5  -5    7.30    0.80
   0  -5   5    7.00    0.70
   0  -5  -5    7.20    1.10
   0  -5   5    7.40    0.70
   0  -5   5    6.90    1.00
   0  -5  -5    5.90    0.60
   0   5   6   96.29    2.80
   0   5   6   92.89    3.40
   0   5  -6   95.19    3.20
   0   5   6   96.09    3.10
   0  -5  -6   99.49    2.80
   0  -5   6   92.59    2.40
   0  -5  -6   94.49    2.50
   0  -5  -6   97.19    2.50
   0  -5  -6   99.79    3.40
   0  -5   6   98.59    2.50
   0  -5   6   95.39    2.90
   0  -5   6   93.49    3.20
   0   5   7    0.00    0.40
   0   5   7    0.50    0.50
   0   5  -7    0.20    0.40
   0   5   7    0.90    0.50
   0  -5  -7    1.00    0.40
   0  -5   7    0.50    0.50
   0  -5   7    0.70    0.30
   0  -5  -7    0.60    0.50
   0  -5  -7    0.30    0.30
   0  -5   7    0.30    0.30
   0   5   8   22.50    1.40
   0   5   8   22.00    1.70
   0   5  -8   20.70    1.40
   0   5   8   21.40    1.60
   0  -5   8   22.00    1.00
   0  -5   8   23.90    1.70
   0  -5   8   21.70    1.00
   0  -5  -8   22.60    1.60
   0  -5  -8   21.70    1.00
   0  -5  -8   23.30    1.00
   0   5  -9   14.40    1.20
   0   5   9   16.30    1.30
   0   5   9   15.40    1.50
   0   5  -9   12.90    1.20
   0   5   9   16.60    1.40
   0  -5  -9   14.20    0.80
   0  -5  -9   13.30    0.80
   0  -5  -9   13.70    1.20
   0  -5   9   13.40    1.40
   0  -5   9   13.40    0.80
   0   5  10   14.00    1.60
   0   5  10   12.50    1.40
   0   5  10   15.90    1.30
   0   5  10   12.70    1.40
   0  -5  10   14.10    0.80
   0  -5  10   14.60    1.50
   0   5  11   -0.40    0.60
   0   5  11    0.70    0.70
   0  -5  11    2.20    0.90
   0   6   0  130.09    3.10
   0   6   0  137.69    4.70
   0   6   0  129.79    3.20
   0   6   0  132.89    3.30
   0  -6   0  137.29    3.20
   0  -6   0  129.99    3.20
   0  -6   0  133.19    4.90
   0  -6   0  128.99    3.20
   0  -6   0  128.69    3.30
   0   6  -1  228.58    4.80
   0   6  -1  234.78    5.10
   0   6   1  226.28    4.90
   0   6   1  234.08    6.30
   0   6   1  234.78    5.10
   0   6  -1  238.68    6.30
   0  -6   1  234.78    6.30
   0  -6  -1  225.88    5.00
   0  -6   1  236.88    5.10
   0  -6  -1  229.78    5.10
   0  -6   1  239.58    5.10
   0  -6   1  233.28    5.00
   0  -6  -1  235.68    5.10
   0  -6  -1  232.48    6.30
   0  -6   1  230.28    5.10
   0   6  -2   48.40    1.30
   0   6   2   49.99    2.50
   0   6   2   51.19    1.80
   0   6  -2   52.19    2.50
   0   6   2   47.00    1.60
   0   6  -2   49.90    1.80
   0   6   2   47.60    1.80
   0  -6  -2   49.20    2.50
   0  -6  -2   51.59    1.70
   0  -6  -2   47.90    1.70
   0  -6  -2   48.60    1.70
   0  -6  -2   50.39    1.60
   0  -6   2   49.90    1.70
   0  -6   2   49.20    1.70
   0  -6   2   51.99    2.50
   0  -6   2   51.49    1.80
   0  -6   2   51.49    1.70
   0   6   3  117.19    3.10
   0   6   3  114.89    4.00
   0   6   3  113.19    2.70
   0   6   3  110.99    3.20
   0   6  -3  114.19    3.20
   0   6  -3  115.99    3.90
   0  -6   3  114.59    3.10
   0  -6   3  116.09    2.90
   0  -6   3  112.99    3.00
   0  -6  -3  116.59    3.10
   0  -6  -3  113.69    3.00
   0  -6  -3  115.49    4.00
   0  -6   3  113.29    3.90
   0  -6  -3  118.09    2.80
   0  -6   3  118.09    3.00
   0  -6  -3  116.99    2.90
   0   6   4   80.49    3.20
   0   6   4   81.49    2.70
   0   6   4   80.59    2.50
   0   6   4   78.39    2.10
   0   6  -4   83.79    3.20
   0   6  -4   77.49    2.60
   0  -6  -4   79.29    2.30
   0  -6  -4   77.99    2.30
   0  -6  -4   80.59    2.50
   0  -6   4   81.29    3.20
   0  -6   4   81.59    2.30
   0  -6   4   82.19    2.40
   0  -6  -4   77.19    3.30
   0  -6   4   80.29    2.30
   0  -6   4   83.79    2.60
   0   6   5    4.40    0.80
   0   6   5    4.50    0.70
   0   6  -5    3.40    0.60
   0   6   5    5.60    0.70
   0   6   5    4.20    0.70
   0   6  -5    4.40    0.80
   0  -6   5    5.20    0.70
   0  -6   5    4.00    0.70
   0  -6   5    4.80    0.70
   0  -6  -5    5.80    0.70
   0  -6  -5    3.80    0.80
   0  -6  -5    3.40    0.50
   0  -6   5    4.70    0.70
   0  -6   5    3.20    0.60
   0  -6  -5    5.80    0.80
   0   6   6   35.20    1.20
   0   6   6   38.00    1.80
   0   6  -6   36.40    2.10
   0   6   6   34.40    1.90
   0   6   6   36.30    2.20
   0  -6  -6   38.00    2.30
   0  -6   6   35.10    2.00
   0  -6  -6   37.60    1.70
   0  -6   6   36.10    1.40
   0  -6   6   36.30    1.50
   0  -6   6   38.70    1.90
   0   6  -7    3.10    0.70
   0   6   7    3.80    0.80
   0   6   7    3.10    0.70
   0   6   7    3.20    0.80
   0  -6  -7    3.00    0.50
   0  -6  -7    3.00    0.50
   0  -6   7    3.40    0.50
   0  -6   7    3.20    0.70
   0  -6   7    3.50    0.50
   0  -6  -7    3.70    0.80
   0  -6   7    3.30    0.60
   0  -6  -7    4.70    0.80
   0   6   8  100.49    3.80
   0   6   8   95.69    3.50
   0   6   8   96.19    3.10
   0   6  -8  102.39    3.40
   0  -6   8   97.69    2.60
   0  -6   8   98.19    3.30
   0  -6   8   93.29    3.30
   0  -6   8   91.39    2.50
   0  -6  -8   94.09    3.00
   0  -6  -8   91.69    2.50
   0  -6  -8   98.29    3.70
   0   6   9   12.10    1.60
   0   6  -9    9.50    1.30
   0   6   9   12.30    1.20
   0   6   9    7.40    1.40
   0  -6   9   11.60    0.90
   0  -6   9   13.10    1.50
   0  -6   9   10.00    0.90
   0  -6  -9    9.20    0.80
   0   6 -10   15.50    1.30
   0   6  10   12.70    1.50
   0   6  10   20.00    1.60
   0   6  10   17.00    1.80
   0   6 -10   16.10    1.40
   0   6  10   19.90    1.80
   0  -6  10   16.30    1.60
   0  -6 -10   15.50    0.90
   0  -6 -10   14.50    0.80
   0  -6  10   17.40    0.90
   0  -6  10   18.00    1.00
   0   6  11    4.30    1.00
   0   6  11    2.90    0.80
   0   6  11    4.10    0.90
   0  -6  11    4.90    0.60
   0  -6  11    3.40    0.90
   0  -6  11    5.40    0.70
   0   7   0    0.30    0.50
   0   7   0    0.00    0.30
   0   7   0    0.50    0.40
   0  -7   0    0.10    0.40
   0  -7   0    0.00    0.30
   0  -7   0    0.20    0.30
   0  -7   0    0.30    0.50
   0  -7   0    0.30    0.30
   0   7  -1   14.00    0.90
   0   7   1   13.20    1.00
   0   7   1   15.50    1.10
   0   7  -1   14.10    1.50
   0   7   1   13.90    1.00
   0   7  -1   13.40    1.00
   0  -7  -1   13.80    1.00
   0  -7   1   15.20    1.00
   0  -7  -1   13.00    1.00
   0  -7   1   14.70    1.10
   0  -7   1   15.10    1.60
   0  -7   1   15.30    1.10
   0  -7  -1   13.60    1.00
   0  -7   1   15.20    1.00
   0  -7  -1   14.00    1.10
   0   7  -2   35.40    2.30
   0   7  -2   36.20    1.60
   0   7   2   36.50    2.30
   0   7   2   36.10    1.60
   0   7  -2   33.40    1.20
   0   7   2   34.80    1.40
   0   7   2   36.40    1.60
   0  -7   2   34.20    1.60
   0  -7   2   36.60    2.30
   0  -7  -2   33.30    1.50
   0  -7   2   33.30    1.50
   0  -7  -2   32.80    1.50
   0  -7  -2   35.90    2.30
   0  -7   2   35.70    1.50
   0  -7   2   33.50    1.50
   0  -7  -2   38.00    1.50
   0  -7  -2   36.10    1.60
   0   7   3   31.60    1.60
   0   7   3   32.40    1.70
   0   7  -3   32.30    1.60
   0   7   3   33.10    2.20
   0   7  -3   32.40    2.20
   0   7   3   32.00    1.30
   0  -7  -3   34.00    1.60
   0  -7   3   34.40    1.50
   0  -7  -3   30.90    1.40
   0  -7   3   32.40    1.40
   0  -7  -3   31.60    1.50
   0  -7  -3   33.30    2.20
   0  -7   3   32.10    2.10
   0  -7   3   33.00    1.50
   0  -7   3   33.30    1.70
   0  -7  -3   30.90    1.40
   0   7   4   29.90    1.70
   0   7  -4   30.70    1.60
   0   7   4   29.70    1.30
   0   7   4   31.70    2.20
   0   7   4   31.60    1.60
   0   7  -4   33.30    2.20
   0  -7   4   32.50    1.40
   0  -7  -4   33.50    1.50
   0  -7  -4   29.00    2.10
   0  -7   4   31.20    1.40
   0  -7  -4   31.80    1.50
   0  -7   4   33.40    2.20
   0  -7   4   30.90    1.70
   0  -7   4   31.40    1.40
   0  -7  -4   29.90    1.50
   0   7   5    0.50    0.50
   0   7   5    1.00    0.60
   0   7   5    0.70    0.50
   0   7   5    0.70    0.30
   0   7  -5    0.90    0.50
   0   7  -5    0.10    0.50
   0  -7  -5    0.80    0.40
   0  -7   5    0.20    0.50
   0  -7  -5    0.70    0.50
   0  -7   5    0.00    0.50
   0  -7   5    0.60    0.40
   0  -7   5    0.00    0.30
   0  -7   5    0.50    0.40
   0  -7  -5    0.90    0.40
   0   7   6   15.70    0.90
   0   7   6   15.20    1.50
   0   7   6   17.30    1.40
   0   7   6   16.50    1.80
   0   7  -6   16.70    1.60
   0  -7  -6   15.90    1.20
   0  -7  -6   17.60    1.80
   0  -7   6   13.80    1.50
   0  -7   6   16.90    1.10
   0  -7   6   14.80    1.10
   0  -7   6   18.50    1.50
   0  -7  -6   13.70    1.00
   0  -7   6   13.30    1.00
   0  -7  -6   13.30    1.00
   0   7  -7   32.10    2.20
   0   7   7   32.20    2.30
   0   7   7   31.70    1.80
   0   7   7   30.70    2.00
   0  -7  -7   32.80    1.80
   0  -7   7   29.40    1.40
   0  -7  -7   32.70    2.30
   0  -7   7   29.40    1.50
   0  -7  -7   32.20    1.50
   0  -7   7   32.40    1.90
   0  -7   7   31.80    1.50
   0   7  -8   -0.70    0.50
   0   7   8    0.60    0.60
   0   7   8   -0.80    0.60
   0  -7   8    0.10    0.40
   0  -7  -8    0.00    0.40
   0  -7  -8    0.50    0.60
   0  -7   8   -0.30    0.30
   0  -7   8    0.00    0.60
   0  -7  -8   -0.40    0.30
   0  -7   8   -0.30    0.70
   0   7  -9   38.70    2.30
   0   7   9   39.00    2.60
   0   7   9   38.10    2.40
   0   7   9   45.50    2.60
   0  -7   9   38.70    1.60
   0  -7  -9   37.30    1.50
   0  -7  -9   45.30    3.30
   0  -7   9   39.90    1.70
   0  -7   9   41.40    2.40
   0  -7  -9   38.00    1.60
   0   7  10    0.90    0.60
   0   7 -10    0.30    0.60
   0   7  10   -1.00    0.80
   0   7  10   -0.10    0.60
   0  -7 -10   -0.20    0.40
   0  -7 -10    0.40    0.60
   0  -7 -10    0.00    0.30
   0  -7  10    0.40    0.40
   0  -7  10    0.10    0.70
   0   8   0   14.60    1.00
   0   8   0   14.80    1.20
   0   8   0   16.70    1.20
   0   8   0   14.90    1.60
   0  -8   0   14.10    1.10
   0  -8   0   13.80    1.10
   0  -8   0   12.60    1.00
   0  -8   0   14.50    1.20
   0  -8   0   15.40    1.70
   0   8  -1   15.70    1.20
   0   8   1   16.50    1.20
   0   8  -1   15.30    1.00
   0   8   1   14.80    1.20
   0   8   1   16.10    1.70
   0   8   1   16.20    1.20
   0   8  -1   15.60    1.80
   0  -8   1   16.50    1.30
   0  -8   1   16.90    1.20
   0  -8  -1   14.90    1.10
   0  -8   1   17.10    1.80
   0  -8  -1   15.40    1.10
   0  -8  -1   17.40    1.80
   0  -8   1   16.80    1.20
   0  -8  -1   14.90    1.20
   0  -8   1   16.20    1.10
   0  -8  -1   19.20    1.20
   0   8  -2   15.30    1.30
   0   8   2   17.00    1.30
   0   8  -2   15.30    0.90
   0   8  -2   18.10    1.90
   0   8   2   19.00    2.50
   0   8   2   15.50    1.30
   0   8   2   16.60    1.10
   0  -8  -2   15.00    1.10
   0  -8   2   14.90    1.10
   0  -8   2   15.10    1.70
   0  -8  -2   17.10    1.20
   0  -8   2   16.00    1.20
   0  -8   2   14.80    1.20
   0  -8  -2   18.30    2.20
   0  -8   2   16.20    1.30
   0  -8  -2   14.50    1.10
   0   8  -3    3.60    0.80
   0   8  -3    4.00    1.00
   0   8   3    3.00    0.90
   0   8   3    3.40    0.60
   0   8   3    3.60    0.70
   0  -8   3    3.80    0.60
   0  -8   3    4.30    0.70
   0  -8   3    3.20    0.80
   0  -8  -3    3.90    1.00
   0  -8   3    3.70    0.60
   0  -8  -3    4.40    0.70
   0  -8  -3    3.60    0.60
   0  -8  -3    3.60    1.10
   0   8   4   -0.10    0.40
   0   8  -4    0.20    0.40
   0   8  -4    0.20    0.60
   0   8   4    0.20    0.40
   0   8   4    0.10    0.30
   0   8   4    0.20    0.50
   0  -8   4    0.50    0.40
   0  -8   4   -0.10    0.50
   0  -8  -4   -0.30    0.30
   0  -8   4    0.10    0.30
   0  -8   4    0.60    0.50
   0  -8  -4    0.60    0.40
   0  -8  -4    0.10    0.40
   0  -8   4   -0.30    0.40
   0  -8  -4    0.00    0.40
   0  -8  -4   -0.10    0.50
   0   8   5    2.60    1.00
   0   8   5    1.40    0.40
   0   8  -5    0.40    0.60
   0   8   5    1.10    0.50
   0   8   5    0.80    0.50
   0  -8   5    1.70    0.70
   0  -8  -5    1.10    0.50
   0  -8   5    1.20    0.50
   0  -8   5    0.70    0.60
   0  -8  -5    1.20    0.40
   0  -8  -5    1.10    0.40
   0  -8  -5    0.40    0.60
   0  -8   5    1.00    0.50
   0  -8   5    1.50    0.50
   0   8   6    2.50    0.60
   0   8   6    1.00    0.70
   0   8   6    1.80    0.70
   0   8  -6    0.80    0.70
   0   8   6    2.20    0.40
   0  -8   6    0.90    0.50
   0  -8   6    1.70    0.70
   0  -8  -6    1.40    0.50
   0  -8  -6    2.10    1.10
   0  -8  -6    1.90    0.50
   0  -8   6    2.30    0.60
   0   8  -7    0.90    0.70
   0   8   7    3.30    0.90
   0   8   7    2.80    0.70
   0   8   7    2.10    0.80
   0  -8   7    2.40    0.60
   0  -8   7    2.60    0.80
   0  -8  -7    3.20    0.90
   0  -8   7    2.80    0.60
   0   8   8   -0.30    0.50
   0   8   8    0.10    0.60
   0   8  -8    0.70    0.70
   0   8   8    0.20    0.70
   0  -8  -8    0.00    0.40
   0  -8  -8   -0.20    0.80
   0  -8   8    1.10    0.40
   0  -8   8    0.50    0.70
   0  -8   8    0.60    0.40
   0  -8  -8    0.10    0.40
   0  -8   8   -0.80    0.80
   0  -8   8    0.30    0.40
   0  -8  -8    0.80    0.60
   0   8  -9   13.30    1.70
   0   8   9   16.40    1.70
   0   8   9   12.40    1.40
   0   8   9   10.90    1.60
   0  -8  -9   13.20    2.00
   0  -8   9   14.00    1.10
   0  -8   9   15.00    1.70
   0  -8   9   14.50    1.20
   0  -8  -9   13.20    1.40
   0  -8  -9   13.90    1.70
   0  -8   9   14.60    1.10
   0   9   0    0.30    0.40
   0   9   0    0.20    0.50
   0   9   0    0.10    0.30
   0   9   0    0.00    0.60
   0  -9   0   -0.10    0.40
   0  -9   0    0.30    0.40
   0  -9   0    0.80    0.60
   0  -9   0    0.50    0.50
   0  -9   0    0.20    0.40
   0   9  -1    0.90    0.40
   0   9  -1    0.40    0.60
   0   9   1    0.70    0.40
   0   9   1   -0.20    0.40
   0   9  -1    0.00    0.60
   0   9   1    1.20    0.80
   0   9   1    0.90    0.50
   0  -9   1    0.20    0.40
   0  -9  -1    0.50    0.50
   0  -9  -1    1.20    0.60
   0  -9   1    0.30    0.60
   0  -9  -1    0.10    0.70
   0  -9   1    0.50    0.50
   0  -9   1    1.20    0.60
   0  -9   1    0.40    0.50
   0  -9  -1    0.60    0.40
   0  -9  -1    0.00    0.40
   0   9   2   21.60    1.40
   0   9  -2   20.90    1.10
   0   9  -2   15.70    2.00
   0   9   2   19.30    1.50
   0   9   2   18.50    2.10
   0   9   2   18.50    1.30
   0   9  -2   19.80    1.50
   0  -9   2   20.70    2.10
   0  -9   2   21.80    1.60
   0  -9  -2   22.00    1.40
   0  -9  -2   19.50    1.30
   0  -9   2   20.80    1.40
   0  -9  -2   20.90    1.40
   0  -9  -2   21.50    1.40
   0  -9   2   19.80    1.40
   0  -9   2   20.10    1.50
   0  -9  -2   23.90    2.20
   0   9   3   18.60    1.40
   0   9   3   20.40    2.20
   0   9   3   14.90    1.20
   0   9  -3   18.30    2.00
   0   9  -3   14.20    1.30
   0   9   3   15.80    1.40
   0  -9   3   14.80    1.20
   0  -9  -3   19.00    1.60
   0  -9   3   17.80    1.30
   0  -9  -3   16.90    1.30
   0  -9   3   19.00    1.90
   0  -9   3   18.30    1.50
   0  -9  -3   15.00    2.00
   0  -9   3   18.60    1.40
   0  -9  -3   16.80    1.30
   0   9  -4   11.00    1.20
   0   9   4   11.70    1.00
   0   9   4   12.50    1.30
   0   9  -4   12.10    1.70
   0   9   4   13.40    2.00
   0   9   4   13.30    1.20
   0  -9   4   12.80    1.70
   0  -9  -4   11.20    1.10
   0  -9  -4   11.00    1.70
   0  -9   4   12.50    1.10
   0  -9   4   12.80    1.40
   0  -9   4   14.70    1.30
   0  -9   4   14.10    1.20
   0  -9  -4   12.30    1.10
   0  -9  -4   12.20    1.10
   0   9   5   16.00    1.10
   0   9   5   20.00    2.20
   0   9  -5   16.90    2.00
   0   9   5   14.50    1.40
   0   9   5   16.70    1.50
   0  -9   5   12.70    1.80
   0  -9   5   15.60    1.30
   0  -9  -5   17.00    1.30
   0  -9  -5   13.10    1.90
   0  -9   5   16.00    1.50
   0  -9   5   16.00    1.20
   0  -9  -5   18.70    1.40
   0   9   6   51.29    1.80
   0   9   6   52.99    3.30
   0   9  -6   46.00    3.00
   0   9   6   52.19    3.30
   0   9   6   54.79    3.00
   0  -9   6   53.29    2.60
   0  -9  -6   54.49    3.80
   0  -9   6   49.70    2.10
   0  -9   6   52.19    2.20
   0  -9  -6   51.29    2.10
   0  -9   6   44.90    2.50
   0  -9  -6   49.40    2.10
   0  -9  -6   51.29    3.00
   0   9   7   18.60    1.10
   0   9   7   18.60    1.60
   0   9   7   19.60    1.80
   0   9   7   19.40    2.30
   0   9  -7   18.60    2.00
   0  -9   7   20.70    1.50
   0  -9   7   20.60    1.80
   0  -9  -7   16.00    1.30
   0  -9   7   18.80    2.00
   0  -9   7   21.70    1.40
   0  -9  -7   19.50    1.40
   0  -9   7   18.50    1.30
   0  -9  -7   22.30    2.40
   0  -9  -7   18.10    1.50
   0   9   8    8.40    1.10
   0   9   8    6.00    1.40
   0   9   8    6.00    1.00
   0  -9  -8    6.10    1.20
   0  -9   8    7.90    1.10
   0  -9   8    5.20    1.00
   0  -9  -8    7.40    1.40
   0  -9  -8    8.60    1.30
   0  -9   8    8.60    1.10
   0  -9   8    8.00    1.10
   0   9   9   -0.10    0.50
   0  -9   9    0.50    0.60
   0  -9  -9    0.30    0.40
   0  -9   9    0.00    0.50
   0  -9   9    0.40    0.50
   0  -9   9    0.80    0.60
   0  10   0   49.50    2.20
   0  10   0   48.50    3.20
   0  10   0   48.60    2.00
   0 -10   0   48.20    2.10
   0 -10   0   52.39    3.30
   0 -10   0   53.49    2.30
   0 -10   0   48.50    2.20
   0 -10   0   50.19    2.20
   0  10   1    2.70    0.60
   0  10   1    2.80    0.70
   0  10   1    2.50    0.90
   0  10  -1    1.90    0.90
   0  10   1    3.10    1.10
   0  10  -1    2.60    0.50
   0  10  -1    2.70    0.70
   0 -10  -1    3.60    0.80
   0 -10  -1    2.40    0.60
   0 -10  -1    2.70    0.60
   0 -10  -1    3.10    0.70
   0 -10  -1    3.30    1.00
   0 -10   1    2.20    0.80
   0 -10   1    1.80    0.70
   0 -10   1    2.60    0.70
   0 -10   1    2.70    0.70
   0 -10   1    3.10    0.60
   0  10   2    4.60    0.80
   0  10  -2    6.40    0.90
   0  10  -2    4.00    1.00
   0  10   2    4.40    1.20
   0  10   2    5.20    0.80
   0  10   2    6.90    1.10
   0  10  -2    5.80    0.90
   0 -10  -2    5.60    0.80
   0 -10   2    5.70    0.90
   0 -10   2    5.40    0.80
   0 -10   2    5.60    1.30
   0 -10  -2    5.00    0.80
   0 -10   2    4.40    0.70
   0 -10  -2    6.70    0.90
   0 -10   2    5.30    0.90
   0 -10  -2    4.70    1.20
   0  10  -3   18.10    1.50
   0  10  -3   16.70    2.10
   0  10   3   16.20    1.40
   0  10   3   17.20    2.20
   0  10   3   15.20    1.40
   0  10   3   16.10    1.30
   0 -10  -3   14.40    1.30
   0 -10  -3   18.00    1.40
   0 -10  -3   17.10    1.40
   0 -10   3   16.40    1.50
   0 -10   3   16.40    2.00
   0 -10  -3   13.50    2.00
   0 -10   3   15.50    1.40
   0 -10   3   14.20    1.30
   0 -10   3   17.60    1.30
   0  10   4    5.10    0.90
   0  10  -4    4.70    0.80
   0  10   4    4.20    1.10
   0  10   4    5.50    0.80
   0  10  -4    4.60    1.20
   0 -10   4    4.40    0.80
   0 -10  -4    4.30    0.70
   0 -10  -4    2.60    1.00
   0 -10   4    6.40    1.60
   0 -10   4    5.30    0.80
   0 -10  -4    6.50    1.00
   0 -10   4    3.90    1.00
   0  10  -5    3.30    0.70
   0  10   5    4.40    1.20
   0  10   5    3.50    0.60
   0  10   5    5.60    1.00
   0  10   5    4.20    1.20
   0 -10  -5    5.00    0.90
   0 -10   5    4.70    0.80
   0 -10   5    3.30    0.70
   0 -10   5    4.00    0.80
   0 -10  -5    3.10    0.90
   0 -10  -5    4.60    0.80
   0 -10  -5    5.70    0.90
   0 -10   5    5.00    1.00
   0  10   6    0.80    0.60
   0  10  -6    0.10    0.80
   0  10   6   -0.40    0.70
   0  10   6    0.70    0.40
   0  10   6    0.50    0.60
   0 -10   6    0.50    0.70
   0 -10  -6    0.80    0.60
   0 -10  -6    0.00    0.40
   0 -10  -6    0.60    0.60
   0 -10   6    0.70    0.50
   0 -10   6    0.00    0.50
   0 -10  -6    0.10    0.80
   0 -10   6    1.10    0.80
   0 -10   6    0.40    0.50
   0  10   7    2.30    0.80
   0  10  -7    0.20    0.80
   0  10   7    2.40    0.70
   0  10   7    2.90    1.30
   0 -10  -7    1.80    1.20
   0 -10   7    1.60    0.60
   0 -10  -7    1.00    0.50
   0 -10   7    1.20    0.80
   0 -10   7    2.00    0.70
   0 -10   7    1.50    0.80
   0 -10   7    2.20    0.70
   0 -10  -7    1.60    0.60
   0  11   0    0.30    0.80
   0  11   0    0.00    0.30
   0  11   0   -0.70    0.40
   0 -11   0   -0.60    0.40
   0 -11   0   -0.20    0.50
   0 -11   0   -0.50    0.70
   0 -11   0    0.20    0.60
   0 -11   0    0.10    0.50
   0  11   1    1.40    0.70
   0  11  -1    1.00    0.60
   0  11  -1    1.80    0.50
   0  11  -1    2.10    0.80
   0  11   1    0.20    0.80
   0  11   1    1.80    0.50
   0 -11   1    2.20    0.60
   0 -11  -1    1.10    0.60
   0 -11   1    1.10    1.10
   0 -11  -1    1.40    0.70
   0 -11   1    1.10    0.70
   0 -11   1    1.80    0.60
   0 -11   1    1.40    0.60
   0 -11  -1    2.30    0.60
   0 -11  -1    1.40    0.90
   0 -11  -1    1.50    0.70
   0  11   2    2.70    0.80
   0  11   2    1.30    0.60
   0  11  -2    1.00    0.60
   0  11   2    3.20    1.10
   0  11  -2    1.70    0.90
   0  11  -2    2.10    0.50
   0  11   2    1.70    0.60
   0 -11  -2    2.00    0.60
   0 -11  -2    1.10    0.60
   0 -11   2    1.80    0.60
   0 -11   2    1.50    0.60
   0 -11  -2    1.30    0.60
   0 -11   2    2.00    0.90
   0 -11   2    1.80    0.70
   0 -11   2    2.30    1.00
   0 -11  -2    2.00    0.70
   0  11  -3    8.40    1.60
   0  11   3    7.80    1.20
   0  11   3    8.40    1.60
   0  11  -3   11.10    1.40
   0  11   3   11.30    1.20
   0  11   3   10.80    1.30
   0 -11   3    9.90    1.30
   0 -11   3    9.60    1.40
   0 -11  -3    9.20    1.40
   0 -11   3   11.30    1.20
   0 -11  -3    9.80    1.40
   0 -11  -3    9.30    1.20
   0 -11   3   10.40    1.60
   0 -11  -3   10.30    1.20
   0 -11  -3    7.90    1.70
   0  11   4    9.50    1.30
   0  11   4    7.70    1.70
   0  11  -4    6.50    1.00
   0  11   4    7.80    1.50
   0 -11   4    9.50    1.50
   0 -11   4    6.70    1.70
   0 -11   4   11.10    1.40
   0 -11   4   10.90    1.30
   0 -11  -4    9.10    1.20
   0 -11  -4    8.40    1.80
   0 -11  -4    8.10    1.20
   0 -11  -4   10.20    1.30
   0 -11   4    9.30    1.10
   0 -11  -4   10.90    1.20
   0  11   5    0.20    0.90
   0  11   5    0.10    0.50
   0  11   5    0.50    0.40
   0  11   5    1.30    0.70
   0 -11  -5    0.70    0.60
   0 -11   5    0.30    0.70
   0 -11   5    0.50    0.60
   0 -11   5    0.40    0.70
   0 -11   5    0.60    0.50
   0 -11  -5    0.30    0.50
   0 -11  -5    0.20    1.00
   0 -11   5    0.90    0.60
   0  11  -6    3.10    1.20
   0  11   6    5.90    1.10
   0  11   6    4.30    1.50
   0  11   6    5.00    1.00
   0  11   6    4.50    0.70
   0 -11   6    5.20    0.80
   0 -11  -6    4.60    1.50
   0 -11   6    2.80    1.20
   0 -11   6    5.70    0.90
   0 -11  -6    5.50    0.90
   0 -11  -6    4.40    1.00
   0 -11   6    3.90    1.00
   0 -11   6    4.20    0.80
   0 -11  -6    4.50    0.80
   0  12   0    1.60    0.60
   0  12   0    0.80    1.00
   0  12   0   -0.20    0.60
   0 -12   0    0.40    0.60
   0 -12   0    0.40    1.00
   0 -12   0    1.50    0.80
   0 -12   0   -0.40    0.70
   0 -12   0    1.60    0.70
   0  12   1    9.00    1.80
   0  12  -1   10.50    1.10
   0  12   1    8.40    1.20
   0  12  -1   10.10    1.30
   0  12   1   11.00    1.20
   0  12  -1    6.90    1.90
   0 -12  -1    7.80    1.70
   0 -12   1    7.30    1.90
   0 -12   1   11.20    1.30
   0 -12  -1    9.60    1.30
   0 -12   1   10.70    1.40
   0 -12  -1   10.00    1.40
   0 -12   1    9.20    1.20
   0 -12  -1    8.30    1.10
   0 -12   1   10.40    1.40
   0  12   2    8.40    1.20
   0  12  -2    6.30    1.00
   0  12  -2    4.00    1.40
   0  12   2    6.40    0.90
   0  12   2    4.80    1.40
   0  12   2    6.10    0.90
   0  12  -2    7.30    0.90
   0 -12   2    8.60    1.20
   0 -12   2    7.00    1.10
   0 -12  -2    7.50    1.10
   0 -12  -2    7.20    1.70
   0 -12  -2    8.60    1.20
   0 -12   2    7.40    1.10
   0 -12   2    6.90    1.20
   0 -12  -2    6.10    1.00
   0 -12  -2    7.40    1.20
   0  12   3    4.70    1.10
   0  12   3    4.30    0.80
   0  12   3    5.10    0.90
   0  12   3    5.10    1.50
   0 -12   3    3.10    0.80
   0 -12   3    5.30    0.90
   0 -12   3    5.50    0.90
   0 -12  -3    5.80    1.00
   0 -12  -3    6.50    1.00
   0 -12  -3    5.60    1.00
   0 -12  -3    6.00    1.00
   0 -12   3    3.60    1.30
   0 -12   3    4.70    0.80
   0 -12  -3    4.10    1.40
   0  12   4    1.80    0.70
   0  12   4    0.60    1.00
   0  12   4    1.00    0.50
   0  12  -4   -0.30    0.90
   0  12  -4    1.70    0.70
   0  12   4    1.80    0.60
   0 -12   4    0.30    0.70
   0 -12   4    1.40    0.70
   0 -12   4    0.20    0.70
   0 -12   4    0.70    1.00
   0 -12  -4   -0.10    0.60
   0 -12  -4    1.20    0.70
   0 -12   4    1.00    0.70
   0 -12  -4    1.40    0.60
  -1   0  13   -1.00    0.50
  -1   0  13   -0.70    0.60
  -1   0  12   12.80    1.30
  -1   0  12   12.00    1.30
  -1   0  12   11.20    1.10
  -1   0  11    0.30    0.50
  -1   0  11    0.30    0.50
  -1   0  11   -0.20    0.40
  -1   0  10    0.30    0.50
  -1   0  10    1.10    0.50
  -1   0  10    0.40    0.50
  -1   0   9   -0.30    0.40
  -1   0   9   -0.10    0.30
  -1   0   9   -0.80    0.30
  -1   0   8   13.00    1.00
  -1   0   8   13.40    1.00
  -1   0   7    0.90    0.40
  -1   0   7    0.90    0.40
  -1   0   6  634.34   11.90
  -1   0   6  630.94   11.60
  -1   0   5    0.20    0.30
  -1   0   4   37.80    1.20
  -1   0   4   38.70    1.00
  -1   0   3    0.00    0.10
  -1   0   3    0.00    0.10
   1   0  -3   -0.20    0.10
   1   0  -3    0.10    0.10
  -1   0   3    0.10    0.10
   1   0  -3    0.00    0.10
  -1   0   3    0.00    0.10
  -1   0   2   34.00    0.90
  -1   0   2   34.10    0.70
  -1   0   2   35.80    0.70
   1   0  -2   34.50    0.90
   1   0  -2   34.80    0.70
  -1   0   2   35.40    0.90
   1   0  -2   33.40    0.90
   1   0  -2   35.60    0.70
  -1   0   1    0.00    0.10
  -1   0  -1    0.30    0.10
  -1   0  -1    0.20    0.10
   1   0   1    0.10    0.10
   1   0   2    1.30    0.20
   1   0   2    1.00    0.20
  -1   0  -2    1.80    0.20
  -1   0  -2    1.30    0.20
   1   0   2    1.40    0.20
  -1   0  -2    1.40    0.10
  -1   0  -3    0.40    0.10
   1   0   3    0.60    0.20
   1   0   4    0.50    0.30
   1   0   5    4.60    0.70
   1   0   5    5.30    0.60
   1   0   6  288.97    5.90
   1   0   6  300.37    6.00
   1   0   7    0.40    0.30
   1   0   7   -0.30    0.40
   1   0   8   73.89    2.30
   1   0   8   77.09    2.40
   1   0   8   79.99    2.60
   1   0   9   -0.40    0.40
   1   0   9    0.00    0.40
   1   0   9   -0.60    0.50
   1   0  10   52.19    2.10
   1   0  10   52.39    2.30
   1   0  10   51.59    2.00
   1   0  11   -0.40    0.40
   1   0  11    0.10    0.60
   1   0  11    0.60    0.50
   1   0  12   15.30    1.40
   1   0  12   17.70    1.70
   1   0  12   16.60    1.40
  -1   1  13   24.70    1.60
  -1   1  13   27.30    2.30
  -1   1  13   27.90    1.60
  -1  -1  13   24.40    1.80
  -1  -1  13   23.20    1.50
  -1  -1  13   27.30    1.70
  -1   1  12    1.30    0.50
  -1   1  12    0.50    0.60
  -1   1  12    0.90    0.60
  -1  -1  12    1.50    0.60
  -1  -1  12    0.50    0.60
  -1  -1  12    0.30    0.50
  -1   1  11   26.80    1.70
  -1   1  11   24.60    1.50
  -1   1  11   23.00    1.40
  -1  -1  11   24.10    1.50
  -1  -1  11   23.30    1.30
  -1  -1  11   25.90    1.60
  -1   1  10   94.19    2.80
  -1   1  10   93.49    2.70
  -1   1  10   91.49    3.10
  -1  -1  10   92.69    2.80
  -1  -1  10   89.49    2.60
  -1  -1  10   97.89    3.00
  -1   1   9   56.29    2.20
  -1   1   9   53.09    1.80
  -1  -1   9   54.09    1.80
  -1  -1   9   52.39    2.00
  -1  -1   9   56.29    2.10
  -1   1   8   53.39    1.70
  -1   1   8   54.89    2.10
  -1  -1   8   54.89    2.00
  -1  -1   8   52.39    1.90
  -1   1   7  103.49    2.60
  -1   1   7  104.89    2.90
  -1  -1   7  106.39    2.80
  -1  -1   7  104.69    2.70
  -1  -1   7  105.79    2.50
  -1   1   6   37.30    1.30
  -1  -1   6   39.70    1.60
  -1  -1   6   38.40    1.30
  -1   1   5  589.64   10.40
  -1   1   5  586.04   11.10
  -1   1   5  583.04   10.70
  -1   1   5  594.74   10.70
   1  -1  -5  589.64   10.80
  -1  -1   5  581.64   10.80
  -1   1   4   16.40    0.50
  -1   1   4   15.30    0.60
   1   1  -4   17.10    0.80
   1   1  -4   16.60    0.70
  -1   1   4   17.80    0.80
  -1   1   4   16.20    0.80
   1  -1  -4   16.90    0.50
   1  -1  -4   16.70    0.70
  -1  -1   4   16.70    0.70
   1  -1  -4   15.10    0.70
  -1  -1   4   17.00    0.50
  -1   1   3   16.10    0.70
   1   1  -3   14.90    0.70
   1   1  -3   16.10    0.50
  -1   1   3   15.90    0.50
  -1   1   3   14.60    0.70
   1   1  -3   14.80    0.70
   1   1  -3   16.00    0.60
  -1   1   3   15.10    0.60
  -1  -1   3   15.70    0.50
   1  -1  -3   16.80    0.50
  -1  -1   3   16.00    0.50
   1  -1  -3   15.30    0.70
   1  -1  -3   16.70    0.80
   1  -1  -3   15.60    0.60
   1   1  -2   26.90    0.90
   1   1  -2   26.90    0.70
   1   1  -2   27.20    0.90
  -1   1   2   26.50    0.70
  -1   1   2   28.50    0.90
   1   1  -2   27.10    0.90
  -1   1   2   26.90    0.70
  -1   1   2   28.10    0.90
   1  -1  -2   25.60    0.90
   1  -1  -2   27.20    0.70
  -1  -1   2   27.20    0.70
   1  -1  -2   27.20    0.90
  -1  -1   2   27.50    0.70
   1   1  -1   31.30    0.80
  -1   1   1   32.30    0.80
  -1   1   1   31.10    1.00
  -1   1   1   33.50    0.80
   1   1  -1   30.80    0.70
  -1   1   1   31.50    0.80
  -1   1   1   32.60    0.80
   1  -1  -1   32.60    0.80
   1  -1  -1   33.20    1.10
  -1  -1   1   31.30    0.80
  -1  -1   1   31.10    0.70
   1  -1  -1   32.00    0.80
   1  -1  -1   32.00    0.80
  -1   1   0    1.90    0.20
  -1   1   0    1.60    0.20
   1   1   0    1.50    0.20
   1   1   0    1.50    0.20
  -1   1   0    1.80    0.20
   1   1   0    1.40    0.20
  -1   1   0    2.00    0.20
   1   1   0    1.50    0.20
  -1  -1   0    1.70    0.20
   1  -1   0    1.40    0.20
   1  -1   0    1.30    0.20
   1  -1   0    1.70    0.20
   1  -1   0    1.60    0.20
  -1  -1   0    1.30    0.20
   1   1   1  121.69    2.70
  -1   1  -1  122.79    2.40
   1   1   1  124.39    2.70
   1   1   1  124.49    2.50
  -1   1  -1  123.49    2.50
   1   1   1  123.79    2.40
  -1   1  -1  127.49    2.70
  -1  -1  -1  125.89    2.50
  -1  -1  -1  125.59    2.40
   1  -1   1  124.79    2.70
   1  -1   1  123.69    2.50
   1  -1   1  124.49    2.40
   1   1   2  368.66    6.70
   1   1   2  364.46    6.90
   1   1   2  369.96    7.10
  -1   1  -2  368.46    6.90
   1   1   2  362.76    7.10
  -1   1  -2  378.46    7.00
  -1  -1  -2  403.26    6.70
  -1  -1  -2  397.86    7.10
   1  -1   2  365.66    7.00
   1  -1   2  356.76    6.90
   1  -1   2  363.56    6.70
  -1   1  -3   19.70    0.50
   1   1   3   20.00    0.90
  -1   1  -3   22.40    0.80
   1   1   3   20.80    0.60
   1   1   3   20.50    0.80
   1   1   3   20.50    0.80
  -1   1  -3   19.70    0.80
   1  -1   3   21.50    0.80
   1  -1   3   20.30    0.60
   1  -1   3   20.40    0.80
  -1  -1  -3   20.90    0.60
   1   1   4  104.69    2.10
   1   1   4  103.29    2.20
   1   1   4  101.99    2.40
   1   1   4  105.89    2.40
   1   1   4  105.59    2.50
  -1   1  -4  106.19    2.20
   1  -1   4  108.69    2.50
   1  -1   4  105.49    2.00
   1   1   5   18.10    1.50
   1   1   5   21.40    0.80
   1   1   5   21.80    0.80
   1  -1   5   21.50    1.00
   1   1   6   64.99    1.80
   1   1   6   68.59    2.10
   1  -1   6   67.89    2.00
   1   1   7   25.10    1.10
   1   1   7   27.10    1.30
   1  -1   7   25.30    1.30
   1   1   8    0.90    0.40
   1   1   8    0.80    0.50
   1   1   8    0.40    0.50
   1  -1   8    1.00    0.50
   1  -1   8    0.90    0.50
   1  -1   8    1.30    0.50
   1   1   9   36.10    1.70
   1   1   9   37.10    1.50
   1   1   9   36.20    1.90
   1  -1   9   37.80    1.80
   1  -1   9   36.70    1.70
   1  -1   9   37.60    1.70
   1   1  10   -0.20    0.50
   1   1  10    0.10    0.40
   1   1  10    0.00    0.40
   1  -1  10    0.20    0.50
   1  -1  10    0.20    0.50
   1  -1  10    0.00    0.50
   1   1  11   13.90    1.20
   1   1  11   14.10    1.10
   1  -1  11   12.80    1.30
   1  -1  11   14.80    1.40
   1  -1  11   12.50    1.20
   1   1  12   22.90    1.70
   1   1  12   23.70    2.30
   1   1  12   24.40    1.40
   1  -1  12   27.50    1.80
   1  -1  12   23.50    1.60
   1  -1  12   22.20    1.60
  -1   2  12   10.20    1.20
  -1   2  12    8.40    1.30
  -1   2  12    9.70    1.10
  -1  -2  12    9.20    1.30
  -1  -2  12   10.70    1.10
  -1  -2  12    8.60    1.00
  -1   2  11   14.00    1.20
  -1   2  11   14.20    1.30
  -1   2  11   14.20    1.20
  -1  -2  11   13.90    1.10
  -1  -2  11   12.60    1.40
  -1  -2  11   12.40    1.10
  -1   2  10   37.20    2.00
  -1   2  10   36.00    1.60
  -1  -2  10   36.40    1.60
  -1  -2  10   36.50    1.50
  -1  -2  10   34.90    1.90
  -1   2   9   61.69    2.10
  -1   2   9   62.79    2.50
  -1  -2   9   58.39    2.70
  -1  -2   9   63.09    2.40
  -1  -2   9   61.59    1.90
  -1   2   8   -0.10    0.40
  -1   2   8   -0.30    0.40
  -1  -2   8    0.10    0.40
  -1  -2   8    0.00    0.30
  -1   2   7   89.99    2.40
  -1   2   7   96.19    2.40
  -1   2   7   90.99    2.80
   1  -2  -7   91.89    2.40
  -1  -2   7   94.29    2.70
  -1  -2   7   93.19    2.30
  -1   2   6  101.69    2.20
   1   2  -6  101.19    2.40
  -1   2   6  100.99    2.50
   1   2  -6  104.89    2.40
  -1   2   6  103.69    2.70
  -1   2   6  102.89    2.90
   1  -2  -6  107.89    2.50
  -1  -2   6  101.89    2.40
   1  -2  -6  103.49    2.10
   1  -2  -6  106.49    2.80
  -1  -2   6  105.69    2.80
  -1  -2   6  101.09    2.10
   1  -2  -6  101.89    2.10
  -1   2   5   50.99    1.30
  -1   2   5   49.50    1.50
  -1   2   5   52.59    1.70
  -1   2   5   49.30    2.50
   1   2  -5   50.99    1.60
   1   2  -5   49.80    1.50
   1  -2  -5   51.69    1.50
  -1  -2   5   49.40    1.20
  -1  -2   5   51.99    1.70
   1  -2  -5   50.99    1.20
   1  -2  -5   52.39    1.70
   1  -2  -5   49.70    1.20
   1   2  -4   28.80    1.20
  -1   2   4   28.50    0.90
  -1   2   4   27.00    1.00
  -1   2   4   27.40    1.20
  -1   2   4   27.80    1.20
  -1  -2   4   29.20    1.20
   1  -2  -4   28.40    1.20
   1  -2  -4   29.20    0.80
   1  -2  -4   27.40    1.00
  -1  -2   4   27.50    0.80
  -1   2   3 1160.68   20.90
   1   2  -3 1154.68   20.80
  -1  -2   3 1144.99   20.80
   1  -2  -3 1138.69   20.90
  -1   2   2   93.99    2.00
  -1   2   2   90.79    2.00
  -1   2   2   94.09    2.40
   1   2  -2   90.09    2.40
  -1   2   2   93.39    2.20
  -1   2   2   90.99    2.00
   1  -2  -2   93.79    2.00
  -1  -2   2   89.69    2.10
   1  -2  -2   91.49    2.00
  -1  -2   2   91.29    1.90
   1  -2  -2   94.39    2.30
  -1  -2   2   91.09    2.40
  -1  -2   2   91.19    1.90
   1   2  -1  252.17    4.70
  -1   2   1  250.27    4.70
  -1   2   1  251.07    5.20
   1   2  -1  244.48    4.70
   1   2  -1  256.27    5.20
   1   2  -1  249.18    4.80
  -1   2   1  248.38    4.80
  -1   2   1  255.97    4.70
  -1  -2   1  250.27    4.70
  -1  -2   1  252.87    5.20
  -1  -2   1  249.48    4.70
   1  -2  -1  247.38    4.70
  -1  -2   1  249.97    4.70
   1  -2  -1  254.47    4.70
   1  -2  -1  253.47    4.80
   1  -2  -1  246.38    4.70
   1  -2  -1  247.58    5.20
   1   2   0    2.00    0.30
   1   2   0    2.10    0.40
   1   2   0    2.60    0.30
  -1   2   0    2.30    0.40
  -1   2   0    2.70    0.30
   1   2   0    2.40    0.30
  -1   2   0    2.10    0.30
  -1  -2   0    2.20    0.40
   1  -2   0    3.50    0.50
  -1  -2   0    2.50    0.30
  -1  -2   0    1.80    0.20
   1  -2   0    2.60    0.30
   1  -2   0    2.00    0.30
   1   2   1  139.59    3.30
  -1   2  -1  143.79    3.30
   1   2   1  140.99    2.90
   1   2   1  140.39    2.80
  -1   2  -1  146.09    2.70
   1  -2   1  142.49    2.70
   1  -2   1  140.59    2.90
   1  -2   1  140.09    3.30
   1  -2   1  138.79    2.80
   1   2   2  154.38    3.60
   1   2   2  153.68    3.20
  -1   2  -2  157.18    3.50
  -1   2  -2  155.08    3.30
  -1   2  -2  153.88    3.00
   1   2   2  157.08    3.10
   1  -2   2  150.78    3.50
  -1  -2  -2  154.68    3.60
  -1  -2  -2  158.88    3.30
  -1  -2  -2  156.98    3.10
   1  -2   2  155.88    3.30
   1  -2   2  155.48    3.00
  -1   2  -3   13.30    0.50
   1   2   3   14.20    0.90
   1   2   3   15.50    0.60
  -1   2  -3   15.20    0.80
  -1   2  -3   14.10    0.80
   1   2   3   15.20    0.80
  -1  -2  -3   14.40    0.90
  -1  -2  -3   14.90    0.60
   1  -2   3   14.40    0.80
   1  -2   3   14.50    0.60
  -1  -2  -3   14.10    0.60
  -1  -2  -3   13.90    0.80
   1  -2   3   14.20    0.80
  -1   2  -4   28.90    1.10
   1   2   4   30.70    1.20
  -1   2  -4   28.50    1.20
   1   2   4   31.70    1.10
   1   2   4   28.90    1.30
   1  -2   4   28.20    1.20
  -1  -2  -4   30.20    0.90
   1  -2   4   28.90    0.80
  -1  -2  -4   29.40    1.20
   1  -2   4   28.10    1.10
  -1  -2  -4   29.50    0.90
  -1   2  -5  121.99    2.80
   1   2   5  116.49    3.00
   1   2   5  122.29    2.90
   1   2   5  117.09    2.90
   1  -2   5  122.99    3.30
   1  -2   5  120.29    2.80
  -1  -2  -5  119.59    2.40
   1  -2   5  116.79    2.40
   1   2   6   12.10    0.80
   1   2   6   12.60    0.90
   1   2   6   13.90    0.90
   1  -2   6   12.00    1.00
   1   2   7   14.90    0.80
   1   2   7   15.70    1.10
   1   2   7   14.40    0.90
   1  -2   7   15.40    1.10
   1   2   8   29.90    1.50
   1   2   8   29.40    1.20
   1   2   8   29.70    1.80
   1  -2   8   29.90    1.50
   1  -2   8   27.80    1.40
   1   2   9   63.99    2.30
   1   2   9   64.39    2.70
   1  -2   9   65.69    2.40
   1  -2   9   65.89    2.30
   1  -2   9   69.29    2.30
   1   2  10    2.00    0.60
   1   2  10    1.60    0.60
   1  -2  10    1.90    0.60
   1  -2  10    1.80    0.60
   1  -2  10    2.00    0.50
   1   2  11   29.90    1.70
   1   2  11   31.00    2.10
   1  -2  11   30.70    1.80
   1  -2  11   30.30    1.70
   1  -2  11   31.90    1.70
   1   2  12    3.40    0.80
   1  -2  12    3.60    0.70
   1  -2  12    3.50    0.80
   1  -2  12    5.20    0.90
  -1   3  12    1.90    0.60
  -1   3  12    2.40    0.50
  -1   3  12    4.10    0.80
  -1  -3  12    2.20    0.80
  -1  -3  12    3.00    0.70
  -1   3  11   57.69    2.70
  -1   3  11   61.29    2.20
  -1  -3  11   62.49    2.10
  -1  -3  11   61.49    2.60
  -1  -3  11   61.79    2.00
  -1   3  10   19.30    1.30
  -1   3  10   20.80    1.60
  -1  -3  10   17.20    1.50
  -1   3   9   22.30    1.20
  -1   3   9   20.70    1.60
  -1   3   9   21.00    1.30
  -1  -3   9   21.40    1.60
  -1   3   8   91.09    3.10
  -1   3   8   92.09    2.60
  -1   3   8   91.09    2.70
  -1  -3   8   96.49    3.00
   1  -3  -8   95.29    2.60
  -1  -3   8   91.89    2.00
  -1  -3   8   94.89    2.00
   1  -3  -8  100.99    2.80
  -1   3   7   32.50    1.70
  -1   3   7   34.70    1.60
  -1   3   7   32.40    1.30
   1   3  -7   32.20    1.30
   1   3  -7   31.90    1.30
   1  -3  -7   31.10    1.00
  -1  -3   7   32.30    1.00
   1  -3  -7   30.80    1.50
   1  -3  -7   33.00    1.00
  -1  -3   7   34.50    1.60
   1  -3  -7   32.10    1.40
  -1  -3   7   31.60    1.00
  -1   3   6   15.80    0.70
   1   3  -6   15.60    1.00
  -1   3   6   13.50    1.00
  -1   3   6   14.10    1.10
  -1   3   6   14.70    0.90
  -1  -3   6   14.60    1.10
   1  -3  -6   14.10    0.70
   1  -3  -6   13.20    0.70
  -1  -3   6   14.00    0.70
  -1  -3   6   14.10    0.70
   1  -3  -6   13.90    0.90
   1  -3  -6   15.40    1.10
  -1   3   5   20.40    0.90
   1   3  -5   22.20    1.20
  -1   3   5   22.80    1.20
  -1   3   5   19.00    1.00
  -1   3   5   22.90    1.30
   1  -3  -5   21.90    1.30
  -1  -3   5   23.20    1.20
  -1  -3   5   21.10    0.80
  -1  -3   5   20.50    1.10
   1  -3  -5   22.40    0.80
   1  -3  -5   23.50    1.00
  -1  -3   5   22.60    0.80
   1  -3  -5   21.80    0.90
   1   3  -4  108.19    3.00
  -1   3   4  112.29    2.50
  -1   3   4  110.09    3.00
  -1   3   4  106.19    2.60
  -1   3   4  111.09    3.10
  -1   3   4  106.49    2.40
   1  -3  -4  107.79    2.60
   1  -3  -4  109.69    3.10
  -1  -3   4  109.69    3.00
  -1  -3   4  107.39    2.80
  -1  -3   4  109.09    2.40
  -1   3   3  445.86    8.20
  -1   3   3  441.06    8.30
  -1   3   3  447.26    9.10
   1   3  -3  449.46    9.00
  -1   3   3  440.96    8.60
  -1   3   3  444.36    8.20
  -1  -3   3  435.86    8.90
  -1  -3   3  450.85    8.20
   1  -3  -3  449.66    8.20
  -1  -3   3  432.36    8.20
  -1  -3   3  444.26    8.50
   1  -3  -3  443.46    8.30
   1   3  -2  411.06    7.90
  -1   3   2  407.66    8.50
  -1   3   2  411.96    7.80
  -1   3   2  418.46    8.00
   1   3  -2  417.66    8.50
  -1   3   2  412.96    7.80
  -1  -3   2  422.66    8.50
  -1  -3   2  433.36    7.90
   1  -3  -2  414.86    8.60
   1  -3  -2  418.76    7.80
  -1  -3   2  419.46    7.90
  -1  -3   2  421.26    7.80
   1  -3  -2  415.56    7.90
   1  -3  -2  425.66    7.80
   1   3  -1   44.70    1.30
  -1   3   1   44.10    1.30
  -1   3   1   43.20    1.70
  -1   3   1   44.90    1.20
  -1   3   1   45.00    1.20
   1   3  -1   44.00    1.30
   1   3  -1   44.40    1.70
   1   3  -1   44.40    1.20
  -1   3   1   43.20    1.30
   1  -3  -1   46.30    1.40
   1  -3  -1   43.40    1.20
  -1  -3   1   45.70    1.20
   1  -3  -1   42.80    1.20
   1  -3  -1   42.40    1.70
  -1  -3   1   43.30    1.20
   1  -3  -1   43.20    1.20
  -1  -3   1   46.90    1.70
  -1  -3   1   43.30    1.30
   1   3   0    7.20    0.50
   1   3   0    7.60    0.80
  -1   3   0    7.00    0.60
   1   3   0    7.60    0.50
   1   3   0    7.50    0.50
  -1   3   0    7.70    0.50
  -1   3   0    7.40    0.50
  -1   3   0    8.00    0.70
  -1  -3   0    7.70    0.50
  -1  -3   0    7.10    0.50
   1  -3   0    7.70    0.50
   1  -3   0    7.30    0.50
  -1  -3   0    9.10    0.80
   1  -3   0    7.30    0.60
  -1  -3   0    7.40    0.60
   1  -3   0    8.20    0.80
   1  -3   0    7.60    0.50
  -1   3  -1  392.86    8.00
   1   3   1  371.16    8.00
  -1   3  -1  391.76    7.30
   1   3   1  383.36    7.20
   1   3   1  383.26    7.30
   1   3   1  384.26    7.00
  -1   3  -1  406.26    7.00
  -1   3  -1  380.36    7.20
   1  -3   1  383.26    7.20
  -1  -3  -1  380.26    7.30
   1  -3   1  382.56    7.00
   1  -3   1  383.56    7.30
  -1  -3  -1  380.16    7.00
   1  -3   1  387.56    8.00
  -1  -3  -1  381.26    7.20
  -1  -3  -1  378.56    8.00
   1   3   2   34.10    1.20
  -1   3  -2   34.90    1.10
  -1   3  -2   34.00    1.20
  -1   3  -2   36.60    1.60
   1   3   2   32.00    1.50
   1   3   2   34.20    1.10
  -1  -3  -2   34.80    1.20
   1  -3   2   36.30    1.50
   1  -3   2   34.70    1.20
  -1  -3  -2   32.80    1.10
   1  -3   2   35.60    1.10
  -1  -3  -2   31.60    1.10
  -1   3  -3  418.16    7.80
   1   3   3  413.76    8.70
  -1   3  -3  428.56    8.60
  -1   3  -3  415.06    8.20
   1   3   3  428.76    7.90
   1   3   3  426.06    8.10
   1  -3   3  408.86    7.80
   1  -3   3  425.36    8.20
  -1  -3  -3  421.66    8.10
  -1  -3  -3  425.76    8.70
   1  -3   3  416.56    8.60
  -1  -3  -3  423.96    7.90
   1   3   4   37.90    1.70
   1   3   4   37.00    1.40
  -1   3  -4   38.20    1.50
  -1   3  -4   38.70    1.60
  -1  -3  -4   41.60    1.40
  -1  -3  -4   39.10    1.20
   1  -3   4   39.10    1.10
   1  -3   4   37.90    1.60
  -1  -3  -4   36.40    1.10
  -1  -3  -4   40.30    1.70
   1  -3   4   38.50    1.50
  -1   3  -5  116.59    3.10
   1   3   5  119.29    3.30
  -1   3  -5  122.19    3.10
   1   3   5  119.09    3.00
  -1  -3  -5  117.79    2.60
   1  -3   5  113.69    3.10
  -1  -3  -5  120.69    3.00
   1  -3   5  121.69    3.10
  -1  -3  -5  115.69    2.60
   1  -3   5  117.09    2.50
   1   3   6   20.90    1.20
   1   3   6   19.70    1.20
  -1   3  -6   19.70    1.00
   1  -3   6   20.00    0.80
  -1  -3  -6   20.10    0.80
  -1  -3  -6   18.90    0.70
  -1  -3  -6   19.70    1.10
   1  -3   6   18.70    1.20
   1  -3   6   19.00    1.00
   1   3   7   14.30    1.10
   1   3   7   13.90    1.10
  -1   3  -7   14.60    0.80
   1   3   7   13.70    1.10
   1  -3   7   15.10    1.20
   1  -3   7   14.90    0.90
   1  -3   7   15.40    0.70
  -1  -3  -7   13.80    0.60
   1  -3   7   13.70    0.80
   1  -3   7   14.10    0.70
   1   3   8    1.90    0.40
   1   3   8    1.40    0.40
   1   3   8    2.70    0.70
   1   3   8    1.90    0.60
   1  -3   8    2.10    0.40
   1  -3   8    2.40    0.60
   1   3   9   56.69    2.20
   1   3   9   59.29    2.60
   1  -3   9   52.69    2.20
   1   3  10    4.60    0.90
   1   3  10    7.10    1.00
   1  -3  10    7.50    1.00
   1  -3  10    5.40    0.80
   1   3  11   11.30    1.30
   1   3  11    9.60    1.30
   1  -3  11    8.70    1.20
   1  -3  11   10.10    1.40
   1  -3  11   10.30    1.10
  -1   4  12   19.50    1.20
  -1   4  12   22.90    1.60
  -1   4  12   21.70    1.80
  -1  -4  12   20.70    1.30
  -1  -4  12   17.80    1.70
  -1   4  11    0.60    0.80
  -1   4  11    1.20    0.60
  -1   4  10   13.30    1.50
  -1   4  10   12.70    1.10
  -1   4  10   14.30    1.20
  -1  -4  10   13.60    1.50
  -1   4   9    6.30    0.90
  -1   4   9    4.70    0.80
   1   4  -9    5.90    0.80
  -1   4   9    5.80    0.90
  -1  -4   9    7.10    0.60
  -1  -4   9    4.50    0.80
   1  -4  -9    6.10    0.90
   1  -4  -9    4.50    0.70
  -1   4   8    1.10    0.50
  -1   4   8    0.60    0.50
   1   4  -8    0.50    0.30
  -1   4   8    0.20    0.40
   1   4  -8    0.60    0.40
  -1  -4   8    0.80    0.60
   1  -4  -8    0.80    0.40
  -1  -4   8    0.90    0.30
   1  -4  -8    1.30    0.50
  -1  -4   8    0.80    0.30
   1  -4  -8    0.70    0.30
   1  -4  -8    0.50    0.30
  -1   4   7   67.59    1.90
  -1   4   7   73.39    2.60
  -1   4   7   73.99    2.60
  -1   4   7   72.69    2.30
   1   4  -7   73.29    2.40
  -1  -4   7   73.99    2.50
   1  -4  -7   69.59    2.60
   1  -4  -7   71.19    1.90
  -1  -4   7   70.79    1.90
  -1  -4   7   70.59    1.80
   1  -4  -7   72.49    2.20
   1  -4  -7   71.29    1.90
   1   4  -6   61.39    2.30
  -1   4   6   66.69    2.50
  -1   4   6   64.69    2.00
  -1   4   6   62.29    2.30
  -1   4   6   61.19    1.70
  -1  -4   6   60.49    2.20
  -1  -4   6   62.89    2.20
   1  -4  -6   60.79    1.70
   1  -4  -6   65.19    2.50
  -1  -4   6   61.69    1.70
   1  -4  -6   60.79    1.70
   1  -4  -6   62.59    2.00
  -1  -4   6   60.29    1.70
  -1   4   5  171.98    3.60
   1   4  -5  168.48    4.40
  -1   4   5  171.28    4.20
  -1   4   5  175.68    4.60
  -1   4   5  169.08    3.90
  -1   4   5  168.28    3.70
   1  -4  -5  173.38    4.70
  -1  -4   5  169.48    3.60
  -1  -4   5  167.88    4.40
   1  -4  -5  171.58    3.90
   1  -4  -5  163.38    3.70
  -1  -4   5  167.38    4.10
  -1  -4   5  170.38    3.70
   1  -4  -5  189.28    4.10
  -1   4   4  244.38    5.00
  -1   4   4  243.38    5.40
  -1   4   4  244.78    6.00
  -1   4   4  253.17    5.50
   1   4  -4  252.37    5.90
  -1   4   4  246.58    4.90
   1  -4  -4  245.98    5.00
  -1  -4   4  244.68    5.00
  -1  -4   4  247.58    5.00
  -1  -4   4  244.78    5.30
   1  -4  -4  249.38    5.20
   1  -4  -4  246.28    6.10
  -1  -4   4  248.28    5.90
  -1  -4   4  247.68    4.90
  -1   4   3   79.39    2.00
   1   4  -3   78.09    2.20
  -1   4   3   77.59    2.30
  -1   4   3   80.49    2.80
  -1   4   3   76.59    2.10
   1   4  -3   78.69    2.70
  -1   4   3   76.99    2.00
  -1  -4   3   78.09    2.00
   1  -4  -3   79.99    2.10
  -1  -4   3   79.19    2.30
   1  -4  -3   81.39    2.10
  -1  -4   3   83.79    2.80
   1  -4  -3   78.39    2.80
  -1  -4   3   77.19    2.00
  -1   4   2  299.97    6.00
  -1   4   2  309.17    6.10
   1   4  -2  321.07    7.60
  -1   4   2  300.37    6.90
  -1   4   2  303.97    5.90
   1   4  -2  297.37    6.10
  -1   4   2  306.47    6.20
   1  -4  -2  304.57    6.00
   1  -4  -2  308.97    6.10
   1  -4  -2  303.27    7.00
  -1  -4   2  319.87    6.20
  -1  -4   2  307.07    5.90
  -1  -4   2  303.97    6.00
   1  -4  -2  310.47    6.00
   1   4  -1   10.60    0.70
   1   4  -1   10.70    0.70
  -1   4   1   11.20    0.70
  -1   4   1    9.00    0.70
  -1   4   1   10.20    1.00
   1   4  -1   11.00    1.00
  -1   4   1   10.10    0.70
  -1   4   1   10.10    0.70
   1  -4  -1   10.80    1.00
  -1  -4   1   10.50    0.60
  -1  -4   1   10.70    0.70
  -1  -4   1    9.80    1.00
   1  -4  -1   11.00    0.70
   1  -4  -1   10.70    0.70
  -1  -4   1    9.70    0.60
  -1  -4   1   10.20    0.70
   1  -4  -1   10.80    0.70
  -1   4   0   14.90    1.10
   1   4   0   15.00    1.20
   1   4   0   15.60    0.80
  -1   4   0   15.30    0.80
  -1   4   0   14.80    0.70
   1   4   0   14.90    0.80
  -1   4   0   14.70    0.80
   1  -4   0   16.20    0.80
  -1  -4   0   15.90    0.80
   1  -4   0   16.00    0.80
  -1  -4   0   13.60    1.10
  -1  -4   0   14.90    0.80
   1  -4   0   14.20    0.80
  -1  -4   0   15.20    0.80
   1  -4   0   15.70    1.20
  -1  -4   0   14.90    0.80
  -1   4  -1   98.29    2.10
  -1   4  -1   96.79    2.50
   1   4   1   98.99    2.40
  -1   4  -1   98.19    2.30
   1   4   1   98.09    2.40
   1   4   1   98.49    3.20
  -1  -4  -1   97.69    2.40
  -1  -4  -1  100.69    3.20
   1  -4   1   99.79    2.40
  -1  -4  -1   96.09    2.40
  -1  -4  -1   97.39    2.40
   1  -4   1   98.09    2.10
   1  -4   1   98.19    2.40
  -1  -4  -1   97.29    2.20
   1  -4   1   96.79    2.50
  -1   4  -2   95.79    2.50
   1   4   2   92.19    2.00
  -1   4  -2   92.99    2.30
  -1   4  -2   95.59    3.00
   1   4   2   97.29    2.70
   1   4   2   92.09    3.10
   1  -4   2   93.29    2.70
   1  -4   2   93.09    3.00
  -1  -4  -2   96.39    2.40
  -1  -4  -2   92.89    2.30
  -1  -4  -2   91.49    2.30
  -1  -4  -2   94.69    3.10
   1  -4   2   91.39    2.30
  -1  -4  -2   95.29    2.10
   1   4   3    1.10    0.40
  -1   4  -3    2.20    0.40
   1   4   3    2.20    0.50
  -1   4  -3    1.30    0.40
  -1  -4  -3    1.50    0.30
  -1  -4  -3    1.40    0.30
   1  -4   3    1.50    0.30
   1  -4   3    1.90    0.40
   1  -4   3    1.30    0.40
  -1  -4  -3    2.10    0.40
  -1   4  -4   12.30    0.90
   1   4   4   12.00    1.10
  -1   4  -4   12.90    1.10
   1   4   4   12.70    0.90
   1  -4   4   12.80    0.70
  -1  -4  -4   12.40    0.90
  -1  -4  -4   13.10    1.20
   1  -4   4   11.80    1.00
   1  -4   4   12.00    1.00
  -1  -4  -4   12.50    0.70
   1   4   5  270.97    6.50
  -1   4  -5  273.07    6.00
  -1   4  -5  277.27    6.20
   1   4   5  272.57    5.80
   1  -4   5  274.67    5.40
  -1  -4  -5  271.27    5.80
   1  -4   5  263.17    6.20
  -1  -4  -5  270.27    5.40
  -1  -4  -5  275.87    6.50
  -1  -4  -5  272.07    5.40
   1  -4   5  275.67    5.90
  -1   4  -6   23.30    1.30
   1   4   6   21.30    1.40
   1   4   6   23.10    1.30
   1  -4   6   21.10    1.40
  -1  -4  -6   20.90    0.90
   1  -4   6   23.50    0.90
  -1  -4  -6   21.20    0.90
  -1  -4  -6   20.90    1.20
   1  -4   6   21.60    1.30
   1   4   7   25.10    1.60
   1   4   7   21.70    1.40
  -1   4  -7   22.50    1.30
   1   4   7   23.20    1.50
   1   4   7   23.70    1.40
   1  -4   7   24.80    1.00
   1  -4   7   21.30    1.20
  -1  -4  -7   23.40    1.30
   1  -4   7   22.80    1.50
   1  -4   7   22.70    0.90
  -1  -4  -7   23.60    0.90
  -1  -4  -7   22.60    0.90
  -1   4  -8   12.70    1.00
   1   4   8   12.50    1.30
   1   4   8   10.00    1.10
   1   4   8   12.90    1.20
   1   4   8   14.80    1.20
  -1  -4  -8   12.60    0.70
   1  -4   8   13.60    1.30
  -1  -4  -8   10.90    0.90
   1  -4   8   10.80    0.70
   1  -4   8   12.50    0.80
   1   4   9   23.80    1.50
   1   4   9   22.00    1.80
   1   4   9   21.30    1.30
   1   4   9   19.40    1.50
   1  -4   9   23.70    1.70
   1   4  10   23.50    1.60
   1  -4  10   22.90    1.70
   1   4  11   15.60    1.70
   1   4  11   14.90    1.90
   1  -4  11   15.90    1.60
  -1   5  12   26.40    2.10
  -1  -5  12   28.20    2.10
  -1   5  11   -0.10    0.50
  -1   5  11    0.00    0.50
  -1   5  11   -0.20    0.60
  -1   5  11   -0.90    0.50
  -1  -5  11   -1.20    0.60
  -1   5  10   58.39    2.00
  -1   5  10   73.09    2.50
   1   5 -10   63.39    2.10
  -1   5  10   69.29    3.30
   1   5 -10   65.39    2.10
  -1   5  10   72.69    2.70
  -1  -5  10   65.19    2.80
  -1  -5  10   66.09    1.80
  -1  -5  10   65.79    1.80
   1  -5 -10   58.09    1.60
  -1   5   9   -0.50    0.50
  -1   5   9   -0.40    0.40
   1   5  -9    0.30    0.50
  -1   5   9    0.20    0.50
   1   5  -9   -0.70    0.50
  -1   5   9    0.00    0.50
   1  -5  -9    0.20    0.30
   1  -5  -9    0.40    0.30
  -1  -5   9    0.20    0.30
   1  -5  -9    0.20    0.50
  -1  -5   9   -0.40    0.50
  -1  -5   9    0.10    0.30
   1  -5  -9    0.80    0.90
  -1   5   8    4.50    0.80
  -1   5   8    4.70    0.80
   1   5  -8    7.90    1.10
  -1   5   8    6.50    1.00
  -1   5   8    5.70    0.90
   1   5  -8    6.70    1.00
  -1  -5   8    5.50    0.90
   1  -5  -8    6.60    0.70
  -1  -5   8    6.80    0.70
  -1  -5   8    6.70    0.70
   1  -5  -8    4.90    0.80
   1  -5  -8    7.30    0.70
   1  -5  -8    6.60    0.90
  -1   5   7   18.20    1.40
  -1   5   7   16.50    1.40
  -1   5   7   16.10    1.00
  -1   5   7   18.30    1.20
   1   5  -7   17.40    1.40
  -1  -5   7   16.60    0.90
  -1  -5   7   17.90    1.40
  -1  -5   7   17.00    1.00
   1  -5  -7   17.10    0.90
   1  -5  -7   17.80    1.50
   1  -5  -7   18.30    0.90
   1  -5  -7   16.40    1.10
  -1   5   6  117.99    3.10
  -1   5   6  111.39    3.80
  -1   5   6  111.49    3.40
   1   5  -6  117.19    3.70
  -1   5   6  112.59    2.70
   1  -5  -6  114.29    2.80
  -1  -5   6  113.39    3.60
   1  -5  -6  121.49    3.90
  -1  -5   6  118.59    3.30
   1  -5  -6  116.49    3.10
   1  -5  -6  111.99    2.90
  -1  -5   6  115.59    2.80
  -1  -5   6  115.29    2.80
  -1   5   5   96.39    2.40
  -1   5   5   94.69    3.40
  -1   5   5   99.79    2.70
   1   5  -5  100.19    3.40
  -1   5   5   97.69    2.50
  -1   5   5   95.19    3.00
   1  -5  -5  102.19    3.50
  -1  -5   5   96.99    2.50
  -1  -5   5   98.09    2.50
   1  -5  -5   97.29    2.50
   1  -5  -5   96.59    2.50
  -1  -5   5   98.69    2.50
  -1  -5   5   97.89    2.90
   1  -5  -5  100.09    2.70
  -1  -5   5   97.69    3.30
   1   5  -4    2.20    0.60
   1   5  -4    2.00    0.40
  -1   5   4    1.50    0.40
  -1   5   4    2.90    0.60
  -1   5   4    1.60    0.40
  -1   5   4    1.70    0.40
  -1  -5   4    1.40    0.30
  -1  -5   4    2.00    0.50
   1  -5  -4    2.10    0.40
   1  -5  -4    1.70    0.40
   1  -5  -4    1.20    0.30
  -1  -5   4    1.60    0.30
  -1   5   3   96.49    3.40
  -1   5   3   93.69    2.70
   1   5  -3   97.59    2.70
  -1   5   3   96.49    2.40
   1   5  -3   92.49    3.30
  -1   5   3   97.99    2.50
  -1   5   3   96.69    2.60
  -1  -5   3   94.39    2.50
  -1  -5   3   92.99    2.40
   1  -5  -3   95.39    2.50
   1  -5  -3   97.49    3.40
   1  -5  -3   96.79    2.40
   1  -5  -3   95.89    2.60
  -1  -5   3   95.99    2.60
  -1  -5   3   97.49    2.50
  -1  -5   3  103.19    3.40
   1   5  -2   58.39    1.90
  -1   5   2   56.79    1.80
  -1   5   2   54.99    1.80
  -1   5   2   58.89    2.60
   1   5  -2   60.69    2.50
  -1   5   2   56.39    1.70
  -1   5   2   58.09    1.90
  -1  -5   2   57.49    1.70
   1  -5  -2   55.49    1.70
  -1  -5   2   60.39    2.50
   1  -5  -2   59.49    1.80
  -1  -5   2   57.79    1.80
   1  -5  -2   55.79    1.80
   1  -5  -2   55.99    2.50
  -1  -5   2   59.29    1.80
  -1   5   1    4.00    0.70
  -1   5   1    6.10    0.70
   1   5  -1    6.40    0.70
   1   5  -1    5.20    0.70
  -1   5   1    5.40    0.70
  -1   5   1    5.30    0.70
  -1   5   1    5.40    0.70
   1  -5  -1    6.50    0.80
   1  -5  -1    5.40    0.70
  -1  -5   1    5.60    0.60
  -1  -5   1    5.50    0.60
  -1  -5   1    6.20    0.70
   1  -5  -1    3.80    0.70
   1  -5  -1    5.30    0.70
  -1  -5   1    6.20    0.70
   1   5   0  320.27    6.50
  -1   5   0  299.77    6.10
  -1   5   0  301.27    7.30
  -1   5   0  305.17    6.10
  -1   5   0  296.67    5.90
   1   5   0  293.87    6.00
   1   5   0  299.87    7.20
  -1  -5   0  298.27    6.10
  -1  -5   0  292.57    6.00
   1  -5   0  302.27    6.10
  -1  -5   0  299.47    6.10
  -1  -5   0  290.57    7.10
  -1  -5   0  296.37    5.90
   1  -5   0  290.27    6.00
   1  -5   0  297.77    7.30
  -1   5  -1  136.59    3.30
   1   5   1  134.49    3.20
   1   5   1  135.09    4.20
  -1   5  -1  133.59    3.20
   1   5   1  136.49    3.00
  -1   5  -1  135.79    2.90
  -1   5  -1  139.19    4.10
   1  -5   1  140.69    4.20
   1  -5   1  140.19    3.30
  -1  -5  -1  135.29    3.20
  -1  -5  -1  132.89    4.10
  -1  -5  -1  135.49    3.20
   1  -5   1  133.79    3.20
  -1  -5  -1  135.59    3.20
   1  -5   1  129.19    3.40
  -1  -5  -1  136.89    3.00
  -1   5  -2  120.49    3.10
  -1   5  -2  121.79    2.90
   1   5   2  120.99    3.00
  -1   5  -2  122.09    3.80
   1   5   2  119.89    2.70
   1   5   2  118.59    3.90
  -1  -5  -2  119.09    2.90
   1  -5   2  123.49    3.00
   1  -5   2  126.09    3.90
  -1  -5  -2  120.09    2.70
  -1  -5  -2  121.99    3.00
  -1  -5  -2  119.39    3.00
  -1  -5  -2  114.99    3.80
   1  -5   2  121.99    3.10
   1  -5   2  122.79    2.90
   1   5   3   26.20    0.90
  -1   5  -3   25.80    1.40
   1   5   3   27.80    1.70
   1   5   3   26.80    1.30
  -1   5  -3   27.90    1.70
  -1  -5  -3   26.00    1.20
  -1  -5  -3   26.40    0.90
  -1  -5  -3   26.40    1.10
  -1  -5  -3   27.40    1.90
   1  -5   3   28.30    1.10
   1  -5   3   26.60    1.70
  -1  -5  -3   25.80    1.10
   1  -5   3   26.10    1.30
  -1   5  -4  195.38    5.10
   1   5   4  185.08    4.40
  -1   5  -4  185.58    4.60
   1   5   4  191.58    5.30
  -1  -5  -4  188.58    4.20
   1  -5   4  198.98    4.20
   1  -5   4  184.58    5.10
  -1  -5  -4  188.68    5.20
  -1  -5  -4  185.88    4.10
  -1  -5  -4  189.48    4.40
   1  -5   4  196.48    4.50
  -1   5  -5  120.49    3.70
   1   5   5  115.49    3.10
  -1   5  -5  113.99    3.30
   1   5   5  115.59    3.90
  -1  -5  -5  112.69    3.20
   1  -5   5  120.49    3.30
  -1  -5  -5  114.19    2.80
  -1  -5  -5  118.39    3.90
   1  -5   5  113.69    2.80
   1  -5   5  111.39    3.60
  -1  -5  -5  119.29    3.20
  -1   5  -6   31.70    1.80
   1   5   6   30.20    1.80
   1   5   6   28.20    1.50
   1   5   6   30.10    1.90
  -1   5  -6   29.00    1.60
  -1  -5  -6   30.20    1.50
   1  -5   6   30.50    1.20
  -1  -5  -6   28.70    1.20
  -1  -5  -6   28.70    1.20
   1  -5   6   30.20    1.60
  -1  -5  -6   32.10    2.00
   1  -5   6   32.10    1.30
   1  -5   6   30.40    1.70
   1   5   7   22.80    1.50
   1   5   7   24.10    1.70
  -1   5  -7   25.20    1.60
  -1  -5  -7   19.60    1.90
  -1  -5  -7   23.30    1.00
   1  -5   7   21.90    1.40
   1  -5   7   25.50    1.60
   1  -5   7   23.20    1.00
   1  -5   7   23.60    1.10
   1   5   8    0.20    0.50
  -1   5  -8    0.20    0.80
   1   5   8   -0.10    0.50
   1   5   8    0.20    0.50
   1  -5   8   -0.10    0.30
  -1  -5  -8   -0.30    0.40
  -1  -5  -8    0.40    0.30
   1  -5   8    0.00    0.50
   1  -5   8    0.20    0.40
  -1  -5  -8    0.10    0.30
   1  -5   8    0.50    0.30
  -1   5  -9    9.40    1.00
   1   5   9    9.50    1.30
   1   5   9   11.90    1.20
   1  -5   9    8.40    1.30
   1  -5   9   10.00    0.80
  -1  -5  -9   10.40    0.70
   1  -5   9    9.70    0.70
   1   5  10    1.10    0.60
   1   5  10    0.10    0.50
   1   5  10    0.40    0.60
   1   5  10   -0.50    0.50
   1  -5  10    0.30    0.70
   1   5  11   -0.40    0.60
   1   5  11   -0.20    0.60
   1  -5  11   -0.80    0.70
  -1   6  11    9.00    1.50
  -1   6  11    7.00    1.00
  -1   6  11    9.70    1.50
  -1  -6  11    6.10    1.10
  -1  -6  11    8.70    0.70
  -1  -6  11    7.50    0.70
  -1   6  10    2.30    0.70
  -1   6  10    1.40    0.70
  -1   6  10    1.10    0.70
   1   6 -10    0.60    0.50
  -1  -6  10    1.50    0.40
   1  -6 -10    0.80    0.70
   1  -6 -10    0.80    0.60
   1  -6 -10    1.40    0.40
  -1  -6  10    0.80    0.70
   1  -6 -10    1.30    0.40
  -1   6   9    0.90    0.60
  -1   6   9    1.40    0.70
  -1   6   9    0.30    0.40
   1   6  -9    0.90    0.60
   1   6  -9    1.10    0.50
  -1   6   9    1.30    0.60
   1  -6  -9    1.10    0.40
   1  -6  -9    0.80    0.60
  -1  -6   9    1.00    0.40
   1  -6  -9    0.50    0.50
  -1  -6   9    1.10    0.40
  -1  -6   9    2.20    0.80
  -1   6   8   23.70    1.20
  -1   6   8   23.10    1.90
   1   6  -8   27.80    2.80
  -1   6   8   28.00    1.60
  -1   6   8   24.10    1.80
   1  -6  -8   26.50    1.50
   1  -6  -8   24.30    1.20
  -1  -6   8   26.20    1.30
   1  -6  -8   25.00    1.20
   1  -6  -8   25.70    2.00
  -1  -6   8   27.10    1.80
  -1  -6   8   25.20    1.20
  -1   6   7   76.19    2.90
  -1   6   7   76.49    2.20
   1   6  -7   79.39    3.10
  -1   6   7   75.89    3.20
  -1   6   7   79.59    2.60
  -1  -6   7   82.69    2.90
   1  -6  -7   74.79    2.30
  -1  -6   7   77.79    2.30
  -1  -6   7   75.29    2.30
  -1  -6   7   75.59    3.00
   1  -6  -7   75.89    3.30
  -1  -6   7   77.39    2.20
   1  -6  -7   76.69    2.20
   1  -6  -7   75.59    2.50
  -1   6   6   87.99    2.70
  -1   6   6   79.59    2.20
  -1   6   6   84.29    2.90
  -1   6   6   82.59    3.40
   1   6  -6   85.79    3.30
  -1  -6   6   83.19    2.40
   1  -6  -6   87.69    3.50
   1  -6  -6   85.89    2.50
  -1  -6   6   85.89    2.40
   1  -6  -6   80.79    2.70
  -1  -6   6   79.19    3.20
   1  -6  -6   87.29    2.70
  -1  -6   6   81.49    2.40
  -1  -6   6   85.59    2.80
  -1   6   5   37.40    1.40
  -1   6   5   41.50    1.90
  -1   6   5   40.70    2.40
  -1   6   5   40.70    1.70
   1   6  -5   41.30    2.30
  -1  -6   5   40.70    1.50
   1  -6  -5   38.10    1.50
  -1  -6   5   39.30    2.10
  -1  -6   5   37.70    1.50
  -1  -6   5   39.00    1.80
  -1  -6   5   37.80    1.50
   1  -6  -5   37.40    1.60
   1  -6  -5   36.60    1.50
   1   6  -4   95.79    2.90
  -1   6   4   93.79    2.90
  -1   6   4   95.69    2.70
   1   6  -4   97.49    3.60
  -1   6   4   92.69    2.40
  -1   6   4   97.49    3.70
   1  -6  -4   91.19    2.50
   1  -6  -4   97.89    2.80
  -1  -6   4   98.39    3.50
   1  -6  -4   90.29    2.60
  -1  -6   4   97.49    2.60
  -1  -6   4   94.59    2.80
   1  -6  -4   99.69    3.70
  -1  -6   4   93.69    2.50
  -1  -6   4   92.49    2.60
  -1   6   3   29.80    1.20
  -1   6   3   27.00    1.90
   1   6  -3   28.20    1.40
  -1   6   3   29.60    1.40
   1   6  -3   27.20    1.90
  -1   6   3   28.40    1.30
  -1   6   3   27.30    1.30
   1  -6  -3   28.00    1.30
  -1  -6   3   27.40    1.80
  -1  -6   3   27.50    1.20
   1  -6  -3   28.10    2.00
   1  -6  -3   28.50    1.30
   1  -6  -3   27.90    1.30
  -1  -6   3   27.90    1.40
  -1  -6   3   26.80    1.30
  -1  -6   3   28.30    1.30
   1   6  -2   43.30    1.70
  -1   6   2   45.80    1.70
  -1   6   2   44.00    1.60
  -1   6   2   45.80    2.40
  -1   6   2   43.40    1.70
   1   6  -2   45.20    2.40
   1   6  -2   44.40    1.30
  -1   6   2   45.90    1.60
  -1  -6   2   44.20    1.60
   1  -6  -2   46.50    1.70
   1  -6  -2   44.40    2.40
  -1  -6   2   45.00    1.60
  -1  -6   2   46.10    1.60
  -1  -6   2   48.10    2.40
   1  -6  -2   42.10    1.60
   1  -6  -2   46.70    1.60
  -1  -6   2   49.20    1.70
   1   6  -1    1.70    0.40
  -1   6   1    1.30    0.50
  -1   6   1    1.50    0.40
  -1   6   1    1.60    0.40
   1   6  -1    1.10    0.30
  -1   6   1    1.90    0.50
  -1   6   1    2.10    0.50
   1   6  -1    1.40    0.50
   1   6  -1    1.40    0.40
  -1  -6   1    2.00    0.40
  -1  -6   1    1.40    0.40
   1  -6  -1    1.90    0.40
  -1  -6   1    1.60    0.40
  -1  -6   1    1.40    0.50
   1  -6  -1    3.30    0.80
  -1  -6   1    1.40    0.40
   1  -6  -1    1.20    0.40
  -1   6   0    2.20    0.40
   1   6   0    1.90    0.50
  -1   6   0    2.30    0.60
  -1   6   0    2.50    0.40
  -1   6   0    2.40    0.50
   1   6   0    2.30    0.40
   1   6   0    2.20    0.70
  -1  -6   0    2.80    0.50
  -1  -6   0    1.70    0.60
   1  -6   0    2.80    0.80
   1  -6   0    2.90    0.70
  -1  -6   0    2.40    0.50
  -1  -6   0    3.40    0.80
   1  -6   0    2.10    0.40
  -1  -6   0    1.90    0.40
   1  -6   0    2.80    0.50
   1   6   1   98.49    2.70
  -1   6  -1   96.69    2.30
  -1   6  -1   94.59    2.70
   1   6   1   95.89    2.50
  -1   6  -1   96.89    3.50
   1   6   1   93.19    3.50
  -1  -6  -1   90.89    2.50
  -1  -6  -1   93.59    2.40
   1  -6   1   91.79    2.60
   1  -6   1   93.99    2.60
  -1  -6  -1   95.59    2.60
   1  -6   1   92.59    3.50
  -1  -6  -1   96.99    3.60
   1  -6   1   95.19    2.70
  -1  -6  -1   95.99    2.60
   1   6   2   60.09    1.70
  -1   6  -2   61.39    2.10
   1   6   2   62.29    2.80
  -1   6  -2   61.99    2.80
   1   6   2   58.59    2.00
   1  -6   2   60.19    1.90
   1  -6   2   61.39    2.80
  -1  -6  -2   57.69    1.90
  -1  -6  -2   56.99    1.90
   1  -6   2   60.59    1.90
  -1  -6  -2   56.19    2.70
  -1  -6  -2   60.69    2.00
  -1  -6  -2   59.09    1.70
   1  -6   2   61.49    2.10
   1   6   3    6.50    0.90
  -1   6  -3    6.30    0.90
   1   6   3    6.10    0.60
   1  -6   3    7.00    0.70
  -1  -6  -3    7.50    0.70
   1  -6   3    7.00    0.80
   1  -6   3    7.20    0.90
  -1  -6  -3    6.30    0.70
  -1  -6  -3    5.70    0.80
  -1   6  -4   19.40    1.60
   1   6   4   19.20    1.20
   1   6   4   19.70    1.70
   1   6   4   18.60    0.90
  -1   6  -4   21.00    1.40
   1  -6   4   19.50    1.60
  -1  -6  -4   20.20    1.10
   1  -6   4   20.80    1.10
  -1  -6  -4   20.00    1.20
   1  -6   4   20.50    1.40
  -1  -6  -4   19.90    1.10
  -1   6  -5   11.40    1.10
   1   6   5   13.00    1.10
  -1   6  -5   12.50    1.30
   1   6   5   12.40    1.30
   1   6   5   13.10    1.50
  -1  -6  -5   12.60    0.90
  -1  -6  -5   11.40    1.30
   1  -6   5   12.50    0.90
   1  -6   5   13.40    1.20
  -1  -6  -5   11.30    0.90
   1  -6   5   12.40    1.30
   1  -6   5   10.90    0.90
  -1  -6  -5   12.60    1.00
   1   6   6    0.70    0.60
   1   6   6    0.70    0.50
  -1   6  -6    0.60    0.50
   1   6   6    1.10    0.50
  -1   6  -6    0.50    0.50
   1  -6   6    0.60    0.40
  -1  -6  -6    0.90    0.40
   1  -6   6    1.50    0.60
  -1  -6  -6    1.00    0.90
   1  -6   6    1.10    0.50
   1  -6   6    1.20    0.40
  -1  -6  -6    0.70    0.60
  -1  -6  -6    0.80    0.30
   1   6   7    6.20    0.90
   1   6   7    4.00    0.90
   1  -6   7    7.10    0.80
  -1  -6  -7    5.40    0.70
   1  -6   7    7.80    1.20
  -1  -6  -7    7.10    0.70
   1  -6   7    6.30    0.80
  -1  -6  -7    6.10    0.90
   1   6   8   55.49    2.80
  -1   6  -8   56.09    2.50
   1   6   8   53.89    2.70
   1   6   8   58.99    2.40
   1  -6   8   56.09    2.50
   1  -6   8   53.99    1.80
   1  -6   8   53.19    2.40
   1  -6   8   58.09    1.90
  -1  -6  -8   53.89    2.30
  -1  -6  -8   57.19    1.80
   1   6   9   69.29    3.20
   1   6   9   69.09    2.70
   1   6   9   68.39    3.00
   1   6   9   61.49    2.90
  -1   6  -9   62.89    2.60
   1  -6   9   69.99    3.00
  -1  -6  -9   66.79    1.90
  -1  -6  -9   64.09    1.90
   1  -6   9   71.99    2.30
   1  -6   9   67.49    2.40
   1   6  10   23.40    2.00
   1   6  10   22.80    1.60
   1   6  10   17.10    1.70
   1   6  10   22.70    1.80
   1  -6  10   18.00    1.00
  -1  -6 -10   19.80    0.90
   1  -6  10   20.10    1.80
   1  -6  10   21.90    1.10
  -1   7  11   10.10    1.30
  -1   7  11    6.60    1.20
  -1   7  11   10.30    1.60
   1  -7 -11    8.60    0.80
  -1  -7  11    9.20    0.90
  -1  -7  11    9.60    1.10
   1  -7 -11    8.80    0.90
  -1  -7  11    7.20    1.20
  -1  -7  11   10.20    0.90
   1  -7 -11    8.40    1.20
   1   7 -10    0.10    0.60
  -1   7  10    0.80    0.60
  -1   7  10    1.90    0.90
   1   7 -10   -0.50    0.60
  -1  -7  10    0.30    0.40
   1  -7 -10   -0.10    0.40
  -1  -7  10    0.40    0.70
   1  -7 -10    0.20    0.70
  -1  -7  10    0.60    0.40
   1  -7 -10    0.00    0.40
  -1  -7  10    0.50    0.60
   1  -7 -10    0.80    0.80
   1   7  -9   45.90    2.60
  -1   7   9   47.80    2.10
   1   7  -9   43.60    2.50
  -1   7   9   50.09    2.80
  -1   7   9   46.40    2.60
  -1   7   9   41.30    1.60
  -1  -7   9   48.30    2.50
  -1  -7   9   49.20    1.80
   1  -7  -9   45.50    2.80
   1  -7  -9   44.30    1.70
  -1  -7   9   44.90    1.70
  -1  -7   9   47.20    1.90
   1   7  -8    3.40    0.80
  -1   7   8    4.20    1.00
  -1   7   8    7.50    1.10
  -1   7   8    4.70    0.80
  -1   7   8    5.50    0.90
   1  -7  -8    7.00    0.80
   1  -7  -8    4.30    1.00
  -1  -7   8    6.50    0.90
   1  -7  -8    7.20    1.00
  -1  -7   8    5.20    0.90
  -1  -7   8    5.50    0.80
  -1  -7   8    4.60    0.60
  -1   7   7   46.30    2.10
  -1   7   7   46.60    2.70
  -1   7   7   45.60    1.60
  -1   7   7   46.60    2.40
   1  -7  -7   48.50    2.10
  -1  -7   7   47.90    1.80
  -1  -7   7   50.29    1.80
  -1  -7   7   50.49    2.30
  -1  -7   7   51.29    1.90
   1  -7  -7   49.50    2.80
   1   7  -6  108.69    4.10
  -1   7   6  105.49    3.50
  -1   7   6  106.19    4.20
  -1   7   6  109.29    2.80
  -1   7   6  107.19    3.20
  -1  -7   6  107.49    3.00
   1  -7  -6  107.29    3.00
  -1  -7   6  105.69    3.40
   1  -7  -6  111.19    4.30
   1  -7  -6  102.99    2.90
  -1  -7   6  108.89    2.90
  -1  -7   6  106.49    3.00
  -1  -7   6  101.49    3.90
  -1   7   5    2.00    0.60
  -1   7   5    2.30    0.50
   1   7  -5    1.70    0.60
  -1   7   5    1.40    0.50
  -1   7   5    1.70    0.60
  -1  -7   5    2.40    0.50
  -1  -7   5    2.20    0.50
   1  -7  -5    2.70    0.60
  -1  -7   5    2.70    0.70
   1  -7  -5    2.10    0.50
   1  -7  -5    2.00    0.50
  -1  -7   5    2.80    0.50
   1  -7  -5    2.10    0.70
  -1  -7   5    2.60    0.60
   1   7  -4    6.30    1.10
  -1   7   4    5.80    1.10
  -1   7   4    7.50    0.80
  -1   7   4    5.60    0.80
  -1   7   4    6.50    0.90
   1   7  -4    6.70    0.90
  -1  -7   4    6.50    0.80
  -1  -7   4    5.60    1.00
  -1  -7   4    6.20    0.70
  -1  -7   4    6.70    1.00
   1  -7  -4    6.90    0.80
  -1  -7   4    6.00    0.80
   1  -7  -4    5.50    0.80
   1  -7  -4    6.90    0.80
   1  -7  -4    4.90    1.00
   1   7  -3    3.40    0.80
   1   7  -3    3.00    0.60
  -1   7   3    3.80    0.90
  -1   7   3    4.40    0.60
  -1   7   3    3.80    0.60
  -1   7   3    3.50    0.60
  -1  -7   3    3.90    0.60
   1  -7  -3    3.50    0.60
  -1  -7   3    3.80    0.60
   1  -7  -3    3.80    0.60
   1  -7  -3    5.40    0.80
  -1  -7   3    3.90    0.60
  -1  -7   3    3.20    0.80
  -1  -7   3    4.40    0.70
   1  -7  -3    4.30    0.90
   1  -7  -3    3.40    0.60
   1   7  -2  131.69    4.60
   1   7  -2  129.79    3.50
  -1   7   2  129.89    3.40
  -1   7   2  127.69    4.50
  -1   7   2  129.59    3.30
  -1   7   2  128.49    3.40
   1   7  -2  129.79    3.00
   1  -7  -2  131.79    4.60
  -1  -7   2  127.79    3.40
   1  -7  -2  128.49    3.40
  -1  -7   2  127.79    3.30
  -1  -7   2  125.99    4.50
   1  -7  -2  125.49    3.30
   1  -7  -2  125.99    3.20
  -1  -7   2  131.19    3.30
  -1  -7   2  127.99    3.40
   1  -7  -2  125.79    3.40
   1   7  -1   20.40    1.20
  -1   7   1   19.10    1.10
  -1   7   1   18.30    1.10
   1   7  -1   18.80    1.20
   1   7  -1   18.30    1.80
   1   7  -1   18.70    1.00
  -1   7   1   19.90    1.80
  -1   7   1   20.10    1.20
  -1  -7   1   19.60    1.20
   1  -7  -1   19.20    1.20
   1  -7  -1   19.40    1.20
  -1  -7   1   18.00    1.10
  -1  -7   1   19.30    1.80
  -1  -7   1   18.60    1.20
   1  -7  -1   19.50    1.20
   1  -7  -1   21.20    1.20
   1  -7  -1   18.90    1.80
  -1  -7   1   20.30    1.20
   1   7   0   42.10    1.70
  -1   7   0   43.50    2.50
   1   7   0   40.60    2.50
   1   7   0   40.40    1.60
  -1   7   0   41.60    1.50
   1   7   0   41.50    1.70
  -1   7   0   40.40    1.70
  -1  -7   0   42.30    1.60
  -1  -7   0   41.80    2.50
   1  -7   0   42.40    1.70
  -1  -7   0   42.10    1.60
   1  -7   0   40.50    1.60
  -1  -7   0   43.20    1.70
   1  -7   0   44.60    2.60
  -1  -7   0   37.00    1.60
   1  -7   0   42.30    1.70
  -1   7  -1  165.28    3.60
   1   7   1  162.98    5.30
   1   7   1  159.88    3.80
   1   7   1  156.38    4.00
  -1   7  -1  168.38    5.30
  -1   7  -1  158.68    4.10
   1   7   1  163.88    4.00
   1  -7   1  156.48    3.90
  -1  -7  -1  163.48    3.80
  -1  -7  -1  154.88    3.90
  -1  -7  -1  159.98    4.00
  -1  -7  -1  162.98    5.30
   1  -7   1  160.68    3.90
   1  -7   1  163.38    4.00
  -1  -7  -1  170.98    4.00
   1  -7   1  157.38    5.20
   1   7   2    1.60    0.50
   1   7   2    2.40    0.70
  -1   7  -2    1.70    0.50
  -1   7  -2    1.40    0.60
   1   7   2    1.60    0.40
   1   7   2    1.30    0.50
   1  -7   2    1.50    0.40
   1  -7   2    1.70    0.60
  -1  -7  -2    1.50    0.60
   1  -7   2    1.30    0.40
  -1  -7  -2    1.10    0.40
   1  -7   2    2.10    0.70
  -1  -7  -2    1.40    0.40
  -1  -7  -2    1.60    0.40
   1   7   3  117.09    3.30
  -1   7  -3  120.49    3.50
   1   7   3  116.79    2.90
   1   7   3  118.99    3.50
  -1   7  -3  122.39    4.40
   1   7   3  120.09    4.50
  -1  -7  -3  118.39    3.20
  -1  -7  -3  122.59    4.50
  -1  -7  -3  124.09    3.20
   1  -7   3  123.99    3.50
   1  -7   3  119.89    3.20
  -1  -7  -3  121.49    3.40
   1  -7   3  117.79    3.20
  -1  -7  -3  121.19    2.90
   1  -7   3  116.29    4.30
   1   7   4    2.60    0.40
   1   7   4    2.70    0.80
   1   7   4    3.20    0.70
   1   7   4    2.80    0.60
  -1   7  -4    2.90    0.70
  -1   7  -4    2.80    0.80
  -1  -7  -4    2.80    0.60
   1  -7   4    2.90    0.70
   1  -7   4    2.00    0.50
   1  -7   4    2.20    0.70
  -1  -7  -4    3.30    0.50
  -1  -7  -4    3.20    0.90
   1  -7   4    2.80    0.50
  -1  -7  -4    2.50    0.50
   1  -7   4    3.10    0.50
   1   7   5   98.59    3.00
   1   7   5   97.69    3.90
  -1   7  -5   87.59    3.00
  -1   7  -5   93.09    3.70
   1   7   5   90.39    2.20
   1   7   5   94.29    3.30
   1  -7   5   88.29    3.70
   1  -7   5   90.89    2.70
  -1  -7  -5   91.59    2.70
  -1  -7  -5   92.79    2.70
   1  -7   5   93.29    2.70
  -1  -7  -5   89.69    5.60
  -1  -7  -5   91.49    2.90
   1  -7   5   94.49    2.70
   1  -7   5   95.29    3.10
  -1   7  -6    4.30    1.30
   1   7   6    7.70    1.10
   1   7   6    5.10    0.90
   1   7   6    4.70    1.00
  -1   7  -6    8.00    1.10
  -1  -7  -6    5.40    0.80
   1  -7   6    6.50    0.90
   1  -7   6    6.20    0.90
   1  -7   6    5.10    0.80
  -1  -7  -6    6.00    1.10
  -1   7  -7   11.20    1.60
   1   7   7   15.40    1.80
   1   7   7   16.20    1.40
   1   7   7   13.50    1.50
   1  -7   7   16.30    1.10
   1  -7   7   14.50    1.10
   1  -7   7   16.80    1.60
  -1  -7  -7   13.30    1.70
  -1  -7  -7   14.00    1.10
   1   7   8   16.10    1.70
  -1   7  -8   15.70    1.70
   1   7   8   19.80    1.60
   1   7   8   17.10    2.00
   1  -7   8   14.70    2.30
  -1  -7  -8   12.80    1.50
  -1  -7  -8   17.10    1.10
   1  -7   8   16.60    1.10
   1  -7   8   17.40    1.20
   1   7   9   -0.20    0.60
   1   7   9   -0.60    0.70
   1   7   9    0.30    0.60
   1   7   9   -0.40    0.60
   1  -7   9    0.20    0.70
  -1  -7  -9   -0.70    0.50
   1  -7   9   -0.10    0.40
   1  -7   9    0.50    0.40
  -1  -7  -9   -0.50    0.30
  -1  -7  -9    0.10    0.40
   1   7  10    8.70    1.10
  -1   7 -10    6.00    0.90
   1   7  10    7.10    1.20
   1   7  10    5.20    0.90
   1  -7  10    6.50    1.10
  -1  -7 -10    6.10    0.80
  -1  -7 -10    8.40    0.90
   1  -7  10    8.10    0.90
   1   8 -10   -0.50    0.70
  -1   8  10   -0.20    0.50
   1   8 -10   -1.30    0.70
  -1   8  10   -1.00    0.80
  -1   8  10    0.30    0.60
   1  -8 -10   -1.60    0.70
  -1  -8  10    0.30    0.50
   1  -8 -10   -0.10    0.40
  -1  -8  10   -0.10    0.70
   1  -8 -10    0.50    0.50
  -1  -8  10    0.40    0.40
   1  -8 -10    0.60    0.70
  -1  -8  10    0.50    0.50
  -1   8   9    0.50    0.60
  -1   8   9    0.00    0.50
   1   8  -9    0.00    0.60
  -1  -8   9    0.30    0.40
  -1  -8   9   -0.10    0.70
   1  -8  -9    0.30    0.40
   1  -8  -9    0.10    0.40
  -1  -8   9    0.00    0.40
  -1  -8   9   -0.50    0.40
   1  -8  -9   -0.50    0.40
  -1   8   8    2.00    0.70
  -1   8   8    2.10    0.50
  -1   8   8    2.30    0.90
   1   8  -8    1.30    0.80
  -1   8   8    2.10    0.70
   1  -8  -8    2.30    0.60
  -1  -8   8    4.00    0.90
   1  -8  -8    1.60    0.90
  -1  -8   8    1.80    0.50
  -1  -8   8    2.60    0.60
  -1  -8   8    2.60    0.70
  -1   8   7   43.30    2.40
  -1   8   7   48.30    2.20
  -1   8   7   47.20    1.70
   1   8  -7   48.30    2.80
  -1   8   7   49.99    3.00
   1  -8  -7   50.19    2.00
  -1  -8   7   47.00    1.90
   1  -8  -7   49.00    3.10
  -1  -8   7   48.60    2.00
  -1  -8   7   49.20    1.90
  -1  -8   7   49.50    2.40
   1  -8  -7   41.60    2.00
  -1   8   6   10.30    1.20
  -1   8   6   10.10    1.30
  -1   8   6   10.50    0.90
  -1   8   6    8.80    1.40
   1  -8  -6   11.90    1.10
   1  -8  -6    9.90    1.00
  -1  -8   6   11.30    1.00
   1  -8  -6   10.40    1.10
  -1  -8   6   10.90    1.30
  -1  -8   6   10.10    1.00
  -1  -8   6   11.20    1.10
  -1   8   5    6.90    0.80
   1   8  -5    5.50    1.00
  -1   8   5    4.40    0.80
  -1   8   5    4.50    1.00
  -1   8   5    5.50    0.90
  -1  -8   5    4.60    1.00
  -1  -8   5    4.50    0.70
  -1  -8   5    6.20    0.80
  -1  -8   5    5.10    0.80
   1  -8  -5    5.50    1.20
   1  -8  -5    6.20    0.90
   1  -8  -5    6.30    0.80
  -1  -8   5    4.70    0.70
   1  -8  -5    5.00    0.70
   1   8  -4   11.20    1.20
  -1   8   4   13.30    1.10
   1   8  -4   13.40    1.70
  -1   8   4   12.90    1.80
  -1   8   4   13.00    1.20
  -1   8   4   12.20    1.20
   1  -8  -4   12.70    1.70
   1  -8  -4   12.20    1.10
  -1  -8   4   13.10    1.10
  -1  -8   4   13.00    1.30
   1  -8  -4   13.30    1.20
  -1  -8   4   11.20    1.00
   1  -8  -4   12.00    1.10
  -1  -8   4   14.40    1.10
  -1  -8   4   14.50    1.70
   1  -8  -4   14.70    1.30
  -1   8   3  232.38    5.60
  -1   8   3  233.38    7.10
  -1   8   3  229.18    5.30
   1   8  -3  223.98    5.60
  -1   8   3  237.98    5.50
   1   8  -3  241.88    7.10
   1  -8  -3  234.68    5.30
  -1  -8   3  229.98    7.00
  -1  -8   3  235.88    5.60
   1  -8  -3  241.78    5.50
  -1  -8   3  229.58    5.40
   1  -8  -3  244.18    6.60
  -1  -8   3  224.78    5.30
  -1  -8   3  232.18    5.40
   1  -8  -3  230.18    5.50
   1  -8  -3  245.08    7.20
   1   8  -2  105.69    4.30
  -1   8   2  107.99    3.00
   1   8  -2  105.69    3.20
  -1   8   2  109.99    3.20
  -1   8   2  100.89    3.10
   1   8  -2  108.89    2.70
  -1   8   2  111.09    4.50
   1  -8  -2  105.59    3.00
   1  -8  -2  110.39    4.40
  -1  -8   2  107.79    3.10
  -1  -8   2  107.29    3.20
  -1  -8   2  107.79    3.10
   1  -8  -2  107.99    3.10
   1  -8  -2  106.59    3.20
  -1  -8   2  105.39    3.10
  -1  -8   2  106.49    4.30
   1  -8  -2  111.09    3.10
  -1   8   1   73.39    3.50
  -1   8   1   73.39    2.40
   1   8  -1   76.49    3.60
   1   8  -1   71.59    2.50
  -1   8   1   72.09    2.40
   1   8  -1   74.39    2.20
  -1   8   1   73.69    2.50
   1   8  -1   74.39    2.40
  -1  -8   1   74.09    2.40
   1  -8  -1   69.79    2.40
   1  -8  -1   73.69    2.40
   1  -8  -1   75.49    2.50
   1  -8  -1   77.29    3.60
  -1  -8   1   76.69    2.50
   1  -8  -1   69.49    2.40
  -1  -8   1   73.09    2.40
  -1  -8   1   74.19    2.40
  -1  -8   1   69.09    3.40
  -1   8   0   26.90    1.30
  -1   8   0   26.20    1.50
   1   8   0   27.30    1.40
   1   8   0   30.20    1.50
   1   8   0   29.10    1.50
   1   8   0   26.40    2.10
  -1   8   0   28.00    2.20
  -1  -8   0   27.10    1.40
   1  -8   0   29.50    1.50
  -1  -8   0   26.20    1.40
   1  -8   0   28.20    1.50
   1  -8   0   27.80    2.20
   1  -8   0   28.50    1.40
   1  -8   0   28.20    1.50
  -1  -8   0   32.30    2.30
  -1  -8   0   27.80    1.40
  -1  -8   0   30.40    1.50
   1   8   1   41.80    1.80
  -1   8  -1   38.70    2.60
  -1   8  -1   43.20    1.50
   1   8   1   41.90    1.80
  -1   8  -1   38.50    1.90
   1   8   1   42.90    2.70
   1   8   1   41.50    1.70
  -1  -8  -1   40.10    1.80
  -1  -8  -1   44.70    2.70
   1  -8   1   42.30    2.70
  -1  -8  -1   42.40    1.70
  -1  -8  -1   38.50    1.70
   1  -8   1   39.80    1.80
   1  -8   1   40.80    1.80
  -1  -8  -1   42.40    1.80
   1  -8   1   40.80    1.80
   1  -8   1   42.10    1.80
   1   8   2  130.69    5.00
  -1   8  -2  137.89    3.90
  -1   8  -2  136.79    5.00
   1   8   2  138.09    3.70
   1   8   2  136.29    3.40
   1   8   2  127.69    3.70
   1  -8   2  133.49    5.00
  -1  -8  -2  137.69    3.40
  -1  -8  -2  131.39    5.00
  -1  -8  -2  136.59    3.70
  -1  -8  -2  148.29    4.30
  -1  -8  -2  137.39    3.70
   1  -8   2  137.09    3.60
   1  -8   2  130.49    3.60
   1  -8   2  134.09    3.60
   1  -8   2  135.39    3.80
   1   8   3   17.00    1.40
   1   8   3   18.00    1.30
   1   8   3   16.80    1.10
  -1   8  -3   20.90    1.40
  -1   8  -3   18.70    1.90
   1   8   3   16.60    1.90
  -1  -8  -3   17.80    1.30
  -1  -8  -3   18.70    2.00
   1  -8   3   18.60    1.20
   1  -8   3   18.90    1.30
   1  -8   3   21.10    1.50
  -1  -8  -3   18.30    1.30
  -1  -8  -3   18.80    1.30
  -1  -8  -3   17.70    1.20
   1  -8   3   21.40    1.30
   1  -8   3   19.10    1.90
   1   8   4   10.00    1.10
   1   8   4   12.20    1.70
   1   8   4   10.10    1.20
   1   8   4   11.40    0.90
  -1   8  -4   10.90    1.50
  -1  -8  -4    9.50    1.10
  -1  -8  -4   10.40    1.00
   1  -8   4   11.60    1.30
   1  -8   4   11.20    1.00
   1  -8   4   11.20    1.70
  -1  -8  -4   13.00    1.10
  -1  -8  -4   12.50    1.70
   1   8   5    7.00    0.70
   1   8   5    6.00    1.20
  -1   8  -5    5.70    1.30
   1   8   5    7.30    1.10
   1   8   5    7.40    1.10
  -1  -8  -5    6.70    0.80
  -1  -8  -5    6.70    1.00
   1  -8   5    7.70    1.20
   1  -8   5    7.80    0.90
  -1  -8  -5    7.20    0.90
   1  -8   5    9.20    1.00
  -1  -8  -5    6.60    1.20
   1  -8   5    8.10    1.00
   1  -8   5    6.60    1.60
   1   8   6   43.10    2.10
  -1   8  -6   42.90    2.70
   1   8   6   40.00    2.80
   1   8   6   40.80    2.40
   1  -8   6   41.00    2.20
   1  -8   6   41.30    1.80
   1  -8   6   44.60    1.90
  -1  -8  -6   39.70    1.80
   1  -8   6   39.80    1.80
  -1  -8  -6   45.60    2.90
  -1   8  -7   23.90    2.10
   1   8   7   21.30    2.20
   1   8   7   23.70    2.00
   1  -8   7   24.00    1.90
   1  -8   7   23.50    1.40
   1  -8   7   24.80    1.50
  -1  -8  -7   20.50    2.30
  -1  -8  -7   23.10    1.90
   1  -8   7   23.40    1.40
  -1   8  -8    1.40    0.70
   1   8   8    1.50    1.00
   1   8   8    1.20    0.60
   1   8   8    0.50    0.60
   1  -8   8    1.20    0.50
   1  -8   8    0.50    0.50
  -1  -8  -8    0.50    0.40
   1  -8   8    1.00    0.50
  -1  -8  -8    1.90    0.70
   1  -8   8    0.70    0.50
  -1  -8  -8    0.90    0.50
   1  -8   8    0.80    0.70
   1   8   9    6.20    1.00
  -1   8  -9    3.70    0.90
   1   8   9    3.10    1.20
   1   8   9    4.60    1.00
   1  -8   9    4.70    0.70
  -1  -8  -9    4.70    0.60
  -1  -8  -9    4.70    0.70
   1  -8   9    3.10    0.80
  -1  -8  -9    3.40    0.90
   1  -8   9    3.10    0.90
   1  -8   9    4.40    0.70
   1  -8   9    3.30    0.70
  -1   9   9   -0.70    0.80
  -1   9   9    0.10    0.50
  -1   9   9   -0.20    0.50
   1   9  -9    0.20    0.60
   1  -9  -9   -0.90    0.40
  -1  -9   9   -0.40    0.40
   1  -9  -9   -1.10    0.50
  -1  -9   9   -0.10    0.40
  -1  -9   9    0.00    0.50
  -1  -9   9   -0.70    0.60
  -1   9   8    7.50    1.40
  -1   9   8    8.60    1.30
  -1   9   8    9.10    1.40
  -1   9   8    6.80    0.90
   1   9  -8    5.80    1.20
  -1  -9   8    8.10    1.10
  -1  -9   8    9.30    1.10
  -1  -9   8    5.30    1.00
  -1  -9   8   10.20    1.10
   1  -9  -8    8.00    1.20
   1  -9  -8    9.00    1.30
  -1  -9   8    5.80    1.10
   1  -9  -8    8.40    1.50
   1  -9  -8    7.00    0.90
   1   9  -7    4.00    1.10
  -1   9   7    6.10    0.90
  -1   9   7    7.70    1.40
  -1   9   7    5.40    1.00
  -1   9   7    3.30    1.10
   1  -9  -7    5.80    0.90
  -1  -9   7    5.10    0.80
  -1  -9   7    4.50    1.00
   1  -9  -7    4.10    0.70
   1  -9  -7    5.40    0.80
  -1  -9   7    5.30    1.00
   1  -9  -7    4.40    1.80
  -1  -9   7    4.40    0.70
  -1   9   6   38.60    2.20
  -1   9   6   38.40    2.00
   1   9  -6   35.30    2.70
  -1   9   6   37.20    2.80
  -1   9   6   35.50    1.60
   1  -9  -6   36.10    1.80
  -1  -9   6   35.20    1.80
   1  -9  -6   35.90    1.80
   1  -9  -6   35.40    2.70
  -1  -9   6   37.70    1.90
  -1  -9   6   40.30    2.80
  -1  -9   6   37.70    1.70
  -1   9   5    1.50    0.60
  -1   9   5    2.20    0.50
  -1   9   5    1.90    0.90
  -1   9   5    1.30    0.60
   1  -9  -5    1.30    0.50
  -1  -9   5    1.20    0.50
  -1  -9   5    1.60    0.70
  -1  -9   5    1.50    0.50
  -1  -9   5    1.50    0.50
   1  -9  -5    2.00    0.80
   1  -9  -5    1.50    0.50
  -1   9   4   36.80    2.80
  -1   9   4   36.70    1.70
  -1   9   4   35.40    1.90
   1   9  -4   37.10    2.60
   1   9  -4   36.10    1.90
  -1   9   4   35.80    2.00
  -1  -9   4   36.20    2.60
   1  -9  -4   37.30    1.90
  -1  -9   4   38.10    2.00
  -1  -9   4   37.60    1.80
   1  -9  -4   36.40    1.80
  -1  -9   4   36.30    1.80
   1  -9  -4   36.10    1.80
   1  -9  -4   35.00    1.70
   1  -9  -4   37.90    2.80
  -1  -9   4   37.00    1.70
  -1   9   3   33.00    1.70
  -1   9   3   31.70    1.80
  -1   9   3   32.80    2.70
   1   9  -3   31.20    2.40
  -1   9   3   30.90    1.60
   1   9  -3   29.40    1.80
   1  -9  -3   27.00    2.30
   1  -9  -3   31.00    1.70
  -1  -9   3   30.20    1.70
  -1  -9   3   32.30    1.70
   1  -9  -3   29.70    1.70
   1  -9  -3   27.50    2.50
  -1  -9   3   28.70    2.40
  -1  -9   3   30.80    1.80
  -1  -9   3   31.50    1.70
  -1   9   2   55.99    2.10
  -1   9   2   52.69    3.20
   1   9  -2   52.29    2.80
  -1   9   2   50.39    2.10
   1   9  -2   51.19    3.10
  -1   9   2   50.49    2.10
   1  -9  -2   50.39    3.10
  -1  -9   2   52.39    2.20
  -1  -9   2   49.50    3.10
   1  -9  -2   52.89    2.20
   1  -9  -2   53.29    2.20
   1  -9  -2   50.09    2.10
   1  -9  -2   51.59    2.20
  -1  -9   2   50.19    2.10
  -1  -9   2   52.09    2.20
  -1  -9   2   47.90    2.10
   1   9  -1   -0.10    0.60
   1   9  -1    0.30    0.50
   1   9  -1    0.40    0.30
  -1   9   1    0.10    0.60
   1   9  -1    0.10    0.40
  -1   9   1    0.00    0.40
  -1   9   1   -0.10    0.40
  -1  -9   1    0.30    0.50
   1  -9  -1    0.10    0.40
   1  -9  -1    0.80    0.50
   1  -9  -1   -0.30    0.40
  -1  -9   1    0.10    0.60
  -1  -9   1    0.40    0.50
   1  -9  -1   -0.10    0.40
  -1  -9   1    0.60    0.50
   1  -9  -1   -0.20    0.50
  -1   9   0   52.99    3.20
  -1   9   0   54.69    2.60
   1   9   0   51.09    2.00
   1   9   0   52.39    3.20
  -1   9   0   53.99    1.90
   1   9   0   54.49    2.20
   1   9   0   54.79    2.10
   1  -9   0   55.49    2.20
  -1  -9   0   50.49    3.10
   1  -9   0   50.29    3.20
   1  -9   0   51.69    2.10
   1  -9   0   56.39    2.30
   1  -9   0   55.19    2.20
  -1  -9   0   54.69    2.20
  -1  -9   0   52.39    2.10
  -1  -9   0   53.09    2.10
  -1  -9   0   51.59    2.10
  -1   9  -1  122.99    3.10
   1   9   1  118.79    3.50
   1   9   1  117.69    3.50
  -1   9  -1  117.09    4.90
   1   9   1  117.19    3.40
   1   9   1  117.79    4.90
  -1   9  -1  120.39    3.60
  -1  -9  -1  121.39    3.50
   1  -9   1  120.59    3.60
   1  -9   1  117.69    4.90
   1  -9   1  121.09    3.50
  -1  -9  -1  129.19    3.40
   1  -9   1  116.69    3.50
   1  -9   1  123.39    3.60
  -1  -9  -1  126.19    3.60
  -1  -9  -1  114.89    3.50
  -1  -9  -1  120.09    4.90
   1   9   2   23.10    2.40
  -1   9  -2   25.10    2.30
  -1   9  -2   26.00    1.70
   1   9   2   25.60    1.50
   1   9   2   27.70    1.60
   1   9   2   27.50    1.70
   1  -9   2   26.80    1.60
  -1  -9  -2   27.20    1.50
   1  -9   2   24.90    1.50
  -1  -9  -2   26.10    1.50
   1  -9   2   26.20    1.70
   1  -9   2   25.90    1.60
  -1  -9  -2   27.00    2.40
  -1  -9  -2   27.00    1.60
   1  -9   2   25.70    2.30
   1   9   3    6.70    1.30
   1   9   3    9.00    1.20
   1   9   3    7.90    0.90
   1   9   3    9.70    1.10
  -1   9  -3    9.10    1.50
  -1   9  -3    7.80    1.10
  -1  -9  -3    8.80    1.10
   1  -9   3    5.90    1.20
  -1  -9  -3    7.50    1.40
  -1  -9  -3    9.20    1.20
   1  -9   3   11.00    1.20
   1  -9   3   10.00    1.30
   1  -9   3    8.30    1.00
   1  -9   3    8.10    1.00
   1   9   4   16.70    2.00
   1   9   4   18.70    1.60
   1   9   4   15.80    1.40
  -1   9  -4   16.60    2.50
   1   9   4   16.10    1.10
   1  -9   4   16.20    1.20
   1  -9   4   17.00    1.30
  -1  -9  -4   16.70    2.00
   1  -9   4   13.00    2.20
  -1  -9  -4   18.90    1.30
  -1  -9  -4   17.60    1.30
   1  -9   4   16.60    1.60
   1  -9   4   18.80    1.40
   1   9   5    0.00    0.60
   1   9   5    0.80    0.50
  -1   9  -5    0.00    0.60
   1   9   5    0.60    0.40
   1   9   5    1.00    0.70
   1  -9   5    0.10    0.40
   1  -9   5    0.40    0.60
  -1  -9  -5   -0.10    0.40
   1  -9   5    1.10    0.80
  -1  -9  -5    2.30    0.90
   1  -9   5    1.10    0.50
  -1  -9  -5    0.30    0.40
   1   9   6   53.79    2.70
  -1   9  -6   47.50    3.10
  -1   9  -6   55.09    2.70
   1   9   6   54.79    2.40
   1   9   6   54.09    3.40
   1  -9   6   56.29    2.30
  -1  -9  -6   55.59    2.40
   1  -9   6   52.09    3.10
  -1  -9  -6   55.19    2.20
   1  -9   6   55.09    2.20
  -1  -9  -6   56.39    2.20
   1  -9   6   58.19    2.30
   1  -9   6   53.69    2.60
   1   9   7   -0.80    0.50
   1   9   7   -0.80    0.70
  -1   9  -7   -0.80    0.60
   1   9   7    1.30    0.60
  -1  -9  -7   -0.70    0.30
   1  -9   7    0.10    0.60
   1  -9   7    0.00    0.60
   1  -9   7    1.10    0.50
  -1  -9  -7   -1.00    0.50
   1  -9   7    0.10    0.40
  -1  -9  -7   -0.20    0.80
  -1   9  -8   -0.30    0.70
   1   9   8    0.70    0.90
   1   9   8    0.80    0.70
   1   9   8    0.10    0.60
   1  -9   8    0.40    0.80
   1  -9   8    0.60    0.50
   1  -9   8    0.80    0.50
  -1  -9  -8   -0.20    0.40
  -1  -9  -8   -1.10    1.00
   1  -9   8    1.20    0.60
  -1  -9  -8   -0.20    0.50
   1  -9   8   -0.40    0.60
  -1  10   8    4.80    1.50
  -1  10   8    6.40    1.00
  -1  10   8    4.60    0.70
   1  10  -8    3.70    1.10
  -1  10   8    5.20    0.90
   1 -10  -8    5.20    0.80
  -1 -10   8    4.00    0.70
  -1 -10   8    5.70    0.90
  -1 -10   8    5.70    0.80
  -1 -10   8    3.50    0.90
   1 -10  -8    5.80    1.60
   1 -10  -8    6.00    1.00
  -1 -10   8    4.40    0.90
  -1  10   7    1.60    0.50
   1  10  -7    0.60    0.80
  -1  10   7    2.90    0.80
  -1  10   7   -0.30    0.90
  -1  10   7    1.70    0.60
  -1 -10   7    1.80    0.60
  -1 -10   7    0.80    0.60
  -1 -10   7    2.00    0.60
   1 -10  -7    2.40    0.70
  -1 -10   7    1.70    0.80
  -1 -10   7    1.00    0.90
   1 -10  -7    2.50    0.80
   1 -10  -7    1.40    1.10
  -1  10   6   27.10    1.80
  -1  10   6   26.10    2.60
  -1  10   6   25.00    1.50
   1  10  -6   22.00    2.50
  -1  10   6   26.40    2.00
  -1 -10   6   23.60    1.90
   1 -10  -6   24.00    1.70
   1 -10  -6   27.40    1.70
   1 -10  -6   24.50    1.60
  -1 -10   6   25.30    1.70
  -1 -10   6   24.10    1.50
   1 -10  -6   26.10    2.60
  -1 -10   6   26.20    1.70
  -1 -10   6   20.40    2.30
   1  10  -5    0.20    0.70
  -1  10   5    1.30    0.90
  -1  10   5    0.10    0.50
  -1  10   5    0.90    0.50
  -1  10   5    0.70    0.50
  -1 -10   5    1.00    0.60
  -1 -10   5    0.80    0.50
   1 -10  -5    0.50    0.50
   1 -10  -5    0.10    0.50
   1 -10  -5   -1.10    0.80
   1 -10  -5    0.60    0.50
  -1 -10   5    0.60    0.60
  -1  10   4   25.30    3.10
  -1  10   4   25.60    1.90
  -1  10   4   24.20    1.50
  -1  10   4   27.20    1.80
   1  10  -4   25.80    1.80
  -1 -10   4   28.00    1.70
  -1 -10   4   26.00    1.50
   1 -10  -4   19.20    3.80
  -1 -10   4   28.10    1.90
  -1 -10   4   27.40    1.70
   1 -10  -4   27.60    1.60
   1 -10  -4   25.00    1.60
   1 -10  -4   27.00    1.60
  -1  10   3    0.10    0.70
   1  10  -3    0.30    0.50
   1  10  -3   -0.90    0.50
  -1  10   3    0.30    0.40
  -1  10   3    1.10    0.50
  -1  10   3    0.60    0.80
   1 -10  -3    0.60    0.60
  -1 -10   3    1.50    0.60
   1 -10  -3    0.40    0.50
  -1 -10   3    0.20    0.40
  -1 -10   3   -0.30    0.50
   1 -10  -3   -0.30    0.60
  -1 -10   3    0.90    0.50
  -1 -10   3    0.30    0.50
   1 -10  -3    0.50    0.50
  -1  10   2   18.50    1.40
   1  10  -2   18.50    1.40
   1  10  -2   19.40    2.10
  -1  10   2   18.50    1.40
  -1  10   2   18.10    1.40
  -1  10   2   22.40    2.40
   1  10  -2   17.40    1.10
  -1 -10   2   18.30    1.40
   1 -10  -2   20.00    2.30
  -1 -10   2   18.30    1.40
  -1 -10   2   15.80    2.00
   1 -10  -2   20.90    1.50
  -1 -10   2   17.00    1.50
   1 -10  -2   17.90    1.50
  -1 -10   2   18.40    1.40
   1 -10  -2   19.00    1.40
  -1  10   1   10.20    1.10
   1  10  -1    8.80    1.50
  -1  10   1    8.20    1.10
   1  10  -1    8.70    1.10
  -1  10   1    9.10    1.70
   1  10  -1   10.30    1.00
  -1 -10   1   10.20    1.70
   1 -10  -1    9.10    1.10
  -1 -10   1   10.20    1.20
  -1 -10   1   11.40    1.20
   1 -10  -1    9.10    1.30
   1 -10  -1   10.40    1.90
  -1 -10   1   10.10    1.30
   1 -10  -1   10.20    1.30
   1 -10  -1    9.00    1.60
  -1 -10   1    9.80    1.20
   1  10   0    6.20    1.00
  -1  10   0    7.90    1.00
   1  10   0    6.80    1.00
   1  10   0    7.30    1.50
  -1  10   0    6.00    1.00
   1  10   0    6.60    0.90
  -1  10   0    4.20    1.10
   1 -10   0    6.40    1.00
  -1 -10   0    7.40    1.00
  -1 -10   0    6.10    1.30
  -1 -10   0    6.70    0.90
   1 -10   0    5.50    0.80
   1 -10   0    5.70    0.90
   1 -10   0    5.20    0.90
   1 -10   0    5.70    1.30
  -1 -10   0    7.80    1.10
  -1 -10   0    5.90    0.90
   1  10   1   53.39    2.10
   1  10   1   51.99    3.40
  -1  10  -1   51.89    2.30
   1  10   1   52.89    2.30
  -1  10  -1   52.19    3.40
  -1  10  -1   53.59    1.90
   1  10   1   50.99    2.20
   1 -10   1   51.39    3.30
   1 -10   1   50.79    2.30
  -1 -10  -1   51.69    2.20
   1 -10   1   52.49    2.30
   1 -10   1   53.89    2.30
  -1 -10  -1   51.29    2.20
   1 -10   1   51.19    2.20
  -1 -10  -1   55.59    2.40
  -1 -10  -1   48.50    2.10
  -1 -10  -1   50.89    3.40
   1  10   2   11.50    1.10
   1  10   2    8.60    1.60
  -1  10  -2   10.50    1.30
   1  10   2   12.70    1.30
   1  10   2   13.80    1.30
  -1  10  -2   10.00    1.70
  -1 -10  -2   10.60    1.10
   1 -10   2   12.20    1.40
   1 -10   2   11.50    1.20
   1 -10   2   11.10    1.20
  -1 -10  -2   11.10    1.20
   1 -10   2   10.40    1.20
  -1 -10  -2   10.20    1.20
  -1 -10  -2    8.20    1.50
   1 -10   2    7.80    1.40
  -1  10  -3    4.30    1.40
  -1  10  -3    4.60    0.80
   1  10   3    4.70    1.30
   1  10   3    5.90    0.80
   1  10   3    6.00    0.90
   1 -10   3    6.70    1.00
  -1 -10  -3    5.10    0.80
   1 -10   3    7.50    1.10
  -1 -10  -3    5.80    0.90
   1 -10   3    5.70    0.80
  -1 -10  -3    6.00    0.90
   1 -10   3    6.30    1.00
  -1  10  -4    5.20    0.80
   1  10   4    4.60    0.80
   1  10   4    3.80    1.20
   1  10   4    6.00    0.90
  -1  10  -4    5.00    1.20
   1  10   4    4.60    0.80
   1 -10   4    3.90    0.90
  -1 -10  -4    2.70    1.20
  -1 -10  -4    5.60    1.10
   1 -10   4    5.50    0.80
  -1 -10  -4    4.40    0.70
   1 -10   4    6.30    0.90
   1 -10   4    6.40    1.30
   1  10   5    0.10    0.80
  -1  10  -5   -0.40    0.50
   1  10   5    0.60    0.60
   1  10   5    0.20    0.40
   1  10   5    0.50    0.60
  -1  10  -5   -0.90    0.70
   1 -10   5   -0.70    0.70
   1 -10   5    0.50    0.60
  -1 -10  -5    0.20    0.40
  -1 -10  -5    0.40    0.70
  -1 -10  -5    0.50    0.50
   1 -10   5    0.10    0.50
   1 -10   5    0.90    0.50
   1 -10   5    0.20    0.50
  -1 -10  -5   -0.70    0.70
   1  10   6   13.70    1.70
  -1  10  -6   15.10    2.30
  -1  10  -6   16.60    2.20
   1  10   6   13.40    1.50
   1 -10   6   16.50    1.70
  -1 -10  -6   14.80    1.60
  -1 -10  -6   10.60    1.70
  -1 -10  -6   13.50    1.40
   1 -10   6   14.10    1.30
  -1 -10  -6   13.30    1.30
   1 -10   6   13.20    1.30
   1 -10   6   14.00    2.00
   1 -10   6   15.90    1.70
   1  10   7    0.60    0.70
   1  10   7    0.00    0.60
  -1  10  -7   -1.40    0.80
   1  10   7   -0.80    0.90
  -1 -10  -7   -0.50    0.50
   1 -10   7   -1.20    0.60
   1 -10   7   -0.40    0.70
  -1 -10  -7   -0.90    0.50
  -1 -10  -7   -0.80    0.90
   1 -10   7   -0.90    0.50
   1 -10   7   -0.30    0.50
   1 -10   7   -0.30    0.50
  -1  11   6   18.10    1.70
  -1  11   6   12.50    1.40
  -1  11   6   16.60    1.60
  -1  11   6    9.70    1.80
   1  11  -6   12.70    2.00
  -1 -11   6   13.40    1.40
  -1 -11   6   13.80    1.50
   1 -11  -6   16.00    1.50
   1 -11  -6   13.20    1.50
  -1 -11   6   15.40    2.20
  -1 -11   6   14.00    1.30
   1 -11  -6   15.70    1.60
  -1 -11   6   15.10    1.70
   1 -11  -6   12.10    1.90
  -1  11   5   18.80    1.60
   1  11  -5   16.30    2.30
  -1  11   5   18.80    1.40
  -1  11   5   11.40    3.00
  -1  11   5   17.20    1.60
   1 -11  -5   19.20    1.40
   1 -11  -5   15.30    2.70
  -1 -11   5   19.10    1.80
  -1 -11   5   19.90    1.70
   1 -11  -5   21.20    1.80
  -1 -11   5   18.50    1.50
   1 -11  -5   20.50    1.50
  -1 -11   5   18.50    1.40
  -1 -11   5   17.20    2.10
  -1  11   4   -0.10    0.40
  -1  11   4    1.90    0.60
  -1  11   4    0.40    0.90
   1  11  -4   -0.20    0.70
  -1  11   4    0.70    0.50
   1  11  -4    0.40    0.50
   1 -11  -4   -0.40    0.50
   1 -11  -4    0.80    0.60
  -1 -11   4    0.70    0.70
  -1 -11   4    0.00    0.50
   1 -11  -4    0.80    1.00
  -1 -11   4    0.40    0.50
  -1 -11   4    0.10    0.50
   1 -11  -4   -0.70    0.50
   1 -11  -4   -0.10    0.40
  -1  11   3    3.30    0.80
  -1  11   3    2.70    0.90
  -1  11   3    2.70    0.70
   1  11  -3    2.20    0.60
   1  11  -3    1.20    1.00
  -1  11   3    1.70    0.60
   1 -11  -3    2.40    0.70
  -1 -11   3    2.10    1.30
   1 -11  -3    3.10    1.00
   1 -11  -3    1.30    0.70
  -1 -11   3    1.70    0.60
   1 -11  -3    1.80    0.60
  -1 -11   3    0.80    0.70
  -1 -11   3    2.20    0.70
   1 -11  -3    1.40    1.10
  -1 -11   3    2.50    0.60
  -1  11   2    2.70    1.10
   1  11  -2    2.10    0.60
   1  11  -2    2.30    0.50
  -1  11   2    3.00    0.80
  -1  11   2    2.90    0.60
   1  11  -2    1.30    0.80
   1 -11  -2    2.50    0.80
  -1 -11   2    1.80    0.90
  -1 -11   2    1.90    0.70
   1 -11  -2    2.30    1.20
  -1 -11   2    1.80    0.60
  -1 -11   2    3.00    0.70
   1 -11  -2    2.50    0.70
   1 -11  -2    2.70    0.70
  -1 -11   2    1.50    0.70
  -1  11   1   -0.60    0.70
   1  11  -1    0.30    0.30
   1  11  -1   -0.50    0.40
  -1  11   1    0.20    0.40
   1 -11  -1   -0.40    0.80
  -1 -11   1   -0.60    0.40
  -1 -11   1   -0.60    0.50
   1 -11  -1    0.50    0.50
   1 -11  -1   -0.50    0.50
   1 -11  -1   -0.10    0.30
  -1 -11   1   -0.60    0.40
  -1 -11   1    0.30    0.70
  -1 -11   1    0.10    0.50
  -1  11   0    2.20    1.00
  -1  11   0    2.30    0.50
   1  11   0    2.30    0.60
  -1  11   0    1.90    0.70
   1  11   0    3.10    0.80
   1  11   0    1.90    0.60
   1  11   0    1.60    0.90
   1 -11   0    2.70    1.00
  -1 -11   0    3.60    0.80
   1 -11   0    2.00    0.60
  -1 -11   0    3.60    0.80
   1 -11   0    2.10    0.70
  -1 -11   0    3.10    0.70
   1 -11   0    2.00    0.80
   1 -11   0    1.30    0.70
  -1 -11   0    2.30    0.70
  -1 -11   0    1.80    1.00
   1  11   1    9.30    1.10
  -1  11  -1    8.80    1.30
  -1  11  -1    7.90    1.50
   1  11   1   10.00    1.20
   1  11   1    6.20    1.30
  -1  11  -1    9.10    0.90
   1  11   1   10.00    1.20
   1 -11   1   10.90    1.80
   1 -11   1    9.70    1.20
   1 -11   1    8.50    1.10
  -1 -11  -1   10.10    1.30
   1 -11   1    7.60    1.10
  -1 -11  -1    9.40    1.20
  -1 -11  -1    7.60    1.60
  -1 -11  -1    8.70    1.30
   1 -11   1    8.00    1.20
  -1 -11  -1    8.40    1.20
   1  11   2    0.10    0.40
   1  11   2    0.10    0.40
   1  11   2    0.30    0.50
   1  11   2   -0.30    0.70
  -1  11  -2    0.30    0.50
  -1 -11  -2   -0.90    0.40
  -1 -11  -2   -1.00    0.90
   1 -11   2   -0.10    0.40
   1 -11   2    0.00    0.50
   1 -11   2   -0.10    0.60
  -1 -11  -2   -0.40    0.40
  -1 -11  -2   -0.30    0.40
   1 -11   2    0.10    0.50
  -1 -11  -2   -0.30    0.60
  -1  11  -3   45.10    2.40
   1  11   3   45.80    2.30
   1  11   3   48.70    2.10
   1  11   3   47.40    3.50
   1  11   3   49.70    2.50
  -1  11  -3   49.10    3.40
  -1 -11  -3   45.70    2.20
   1 -11   3   53.29    2.50
  -1 -11  -3   48.80    2.10
  -1 -11  -3   46.10    2.30
   1 -11   3   49.60    2.30
   1 -11   3   52.59    2.40
  -1 -11  -3   45.10    3.50
   1 -11   3   47.40    2.50
  -1 -11  -3   50.69    2.30
   1  11   4   13.10    2.30
   1  11   4   13.70    1.60
   1  11   4   14.00    1.20
  -1  11  -4    9.80    1.50
   1  11   4   13.50    1.50
  -1  11  -4   10.60    1.40
  -1 -11  -4   10.90    3.10
   1 -11   4    9.20    1.80
  -1 -11  -4   11.20    1.30
  -1 -11  -4   14.90    1.70
   1 -11   4   11.70    1.40
   1 -11   4   10.40    1.10
   1 -11   4   12.60    1.40
   1 -11   4   10.50    1.60
  -1 -11  -4   12.30    1.20
  -1  11  -5   10.60    1.40
   1  11   5   11.80    2.00
  -1  11  -5   14.70    2.20
   1  11   5   15.50    1.10
   1  11   5   13.80    1.60
   1  11   5   17.50    1.60
   1 -11   5   11.40    1.70
  -1 -11  -5   15.60    1.60
   1 -11   5   13.30    1.40
   1 -11   5   15.50    1.50
  -1 -11  -5   13.50    1.90
   1 -11   5   14.50    1.30
  -1  12   4   -1.30    0.90
  -1  12   4    0.20    0.50
   1  12  -4   -0.70    0.80
  -1  12   4   -0.40    0.50
  -1  12   4   -0.10    0.40
  -1 -12   4    0.20    0.90
   1 -12  -4    0.00    0.50
   1 -12  -4   -1.80    1.00
   1 -12  -4   -0.20    0.60
  -1 -12   4   -1.00    0.60
   1 -12  -4   -1.00    0.50
   1 -12  -4   -0.20    0.50
  -1 -12   4   -0.90    0.50
  -1 -12   4   -0.50    0.50
  -1 -12   4   -0.10    0.60
  -1  12   3   25.40    2.10
  -1  12   3   26.10    2.90
   1  12  -3   21.50    2.70
   1  12  -3   27.80    1.90
  -1  12   3   26.90    1.80
  -1 -12   3   24.90    1.80
  -1 -12   3   26.80    1.80
  -1 -12   3   28.10    1.80
   1 -12  -3   25.60    3.10
   1 -12  -3   27.00    1.90
   1 -12  -3   24.90    1.80
   1 -12  -3   27.40    1.80
   1 -12  -3   28.40    1.90
  -1 -12   3   26.20    2.00
  -1  12   2    1.50    0.70
   1  12  -2    1.90    0.50
  -1  12   2    2.10    0.60
   1  12  -2    1.30    0.60
   1  12  -2    1.40    0.90
   1 -12  -2    1.70    0.90
  -1 -12   2    1.70    0.70
  -1 -12   2    1.20    0.80
   1 -12  -2    1.50    0.70
  -1 -12   2    1.50    0.70
  -1 -12   2    0.40    1.00
   1 -12  -2    1.30    1.10
   1 -12  -2    2.20    0.70
  -1 -12   2    1.90    1.20
   1  12  -1   10.10    1.90
   1  12  -1   13.60    1.20
  -1  12   1   13.50    1.30
  -1  12   1    9.00    1.30
  -1  12   1    9.50    1.90
   1  12  -1   11.20    1.40
  -1 -12   1   14.10    1.60
   1 -12  -1   10.20    1.90
   1 -12  -1   12.50    1.40
  -1 -12   1   13.10    1.40
  -1 -12   1   12.60    1.30
  -1 -12   1    9.70    1.80
   1 -12  -1   12.20    1.40
  -1 -12   1   10.70    1.50
  -1  12   0    8.60    1.70
  -1  12   0   11.50    1.20
   1  12   0   11.10    1.20
   1  12   0    9.20    1.20
   1  12   0    8.10    1.70
  -1  12   0   11.90    1.40
  -1 -12   0   10.60    1.30
  -1 -12   0    9.20    1.30
  -1 -12   0    8.00    1.60
   1 -12   0   11.30    1.40
   1 -12   0    7.10    1.10
   1 -12   0   10.00    1.20
   1 -12   0    9.50    1.80
  -1 -12   0    9.30    1.50
  -1 -12   0    9.60    1.30
   1 -12   0   10.00    1.50
  -1  12  -1    0.80    0.40
  -1  12  -1   -1.30    0.80
   1  12   1    1.00    0.60
  -1  12  -1    0.90    0.60
   1  12   1    0.70    0.50
   1  12   1   -0.80    0.70
   1  12   1    0.50    0.50
   1 -12   1    0.30    0.60
  -1 -12  -1    1.40    0.60
   1 -12   1   -0.20    1.00
   1 -12   1    1.30    0.70
  -1 -12  -1    1.50    1.10
  -1 -12  -1   -0.40    0.60
  -1 -12  -1   -0.20    0.50
   1 -12   1    0.20    0.70
   1  12   2    3.00    1.10
   1  12   2    3.20    0.70
  -1  12  -2    1.10    1.00
   1  12   2    2.60    0.70
   1  12   2    2.30    0.70
  -1  12  -2    1.80    0.80
  -1 -12  -2    2.00    0.70
   1 -12   2    3.10    0.80
   1 -12   2    2.90    1.20
   1 -12   2    2.00    0.80
  -1 -12  -2    2.80    1.20
   1 -12   2    3.10    0.80
  -1 -12  -2    2.90    0.80
  -1 -12  -2    2.70    0.80
  -1 -12  -2    2.80    0.80
   1  12   3   -0.30    0.50
   1  12   3    0.30    0.50
  -1  12  -3    0.70    0.70
   1  12   3   -1.20    0.80
  -1  12  -3   -0.60    0.70
   1  12   3    0.50    0.50
   1 -12   3   -0.50    0.70
  -1 -12  -3   -1.10    0.60
   1 -12   3   -0.60    0.50
   1 -12   3   -0.10    0.50
  -1 -12  -3   -0.90    0.50
  -1 -12  -3   -1.00    0.50
   1 -12   3    0.00    0.80
  -1 -12  -3    0.40    0.60
  -1 -12  -3    0.20    1.00
  -2   0  13   -0.30    0.50
  -2   0  13   -0.20    0.50
  -2   0  13    0.10    0.70
  -2   0  12   -0.10    0.40
  -2   0  12    0.30    0.40
  -2   0  12   -0.70    0.50
  -2   0  11   -0.90    0.50
  -2   0  11    0.00    0.40
  -2   0  11   -0.30    0.40
  -2   0  10    8.60    0.80
  -2   0  10    9.10    1.00
  -2   0   9   -0.10    0.30
  -2   0   9   -0.10    0.30
  -2   0   8    0.10    0.30
  -2   0   8    0.50    0.30
  -2   0   7    0.10    0.20
   2   0  -6   18.40    1.00
  -2   0   6   19.40    0.70
  -2   0   6   19.70    0.60
  -2   0   6   19.40    1.00
  -2   0   6   18.60    1.00
   2   0  -5    0.00    0.10
  -2   0   5   -0.30    0.20
  -2   0   5    0.10    0.20
  -2   0   5    0.00    0.20
   2   0  -5    0.10    0.20
   2   0  -5   -0.20    0.20
  -2   0   5    0.00    0.20
   2   0  -4  344.17    6.00
  -2   0   4  322.97    6.40
  -2   0   4  332.97    6.00
   2   0  -4  324.57    6.40
   2   0  -4  331.47    6.40
  -2   0   4  343.87    6.50
   2   0  -3    0.00    0.20
   2   0  -3    0.10    0.10
  -2   0   3    0.10    0.10
   2   0  -3    0.00    0.20
  -2   0   3    0.10    0.10
  -2   0   3    0.20    0.20
   2   0  -2  216.28    4.00
  -2   0   2  211.58    4.10
   2   0  -2  210.28    4.10
  -2   0   2  220.38    4.40
   2   0  -1    0.10    0.10
  -2   0   1    0.00    0.20
   2   0  -1    0.10    0.20
  -2   0   1    0.10    0.10
   2   0   0    4.10    0.30
  -2   0   0    4.00    0.30
  -2   0   0    4.50    0.50
  -2   0   0    4.50    0.40
   2   0   0    4.40    0.50
  -2   0  -1   -0.20    0.20
   2   0   1   -0.20    0.20
   2   0   1    0.00    0.10
  -2   0  -1    0.30    0.20
   2   0   2   89.19    1.90
  -2   0  -2   89.59    2.20
  -2   0  -2   90.49    1.80
   2   0   2   90.49    1.80
   2   0   2   90.79    2.20
  -2   0  -2   86.99    1.90
  -2   0  -3    0.00    0.20
   2   0   3    0.10    0.20
  -2   0  -3    0.10    0.20
  -2   0  -3    0.00    0.10
   2   0   3   -0.10    0.20
   2   0   4   16.50    0.70
  -2   0  -4   17.50    0.80
   2   0   4   17.30    0.80
   2   0   4   17.70    0.80
   2   0   5    0.20    0.40
   2   0   5    0.10    0.30
   2   0   5    0.20    0.20
   2   0   5    0.20    0.20
   2   0   6    0.60    0.50
   2   0   6    0.50    0.30
   2   0   7   -0.40    0.50
   2   0   8   16.80    1.30
   2   0   8   18.10    1.10
   2   0   9   -0.80    0.40
   2   0   9    0.00    0.50
   2   0  10   -0.40    0.40
   2   0  10   -0.80    0.40
   2   0  10   -0.50    0.50
   2   0  11   -0.20    0.60
   2   0  11   -1.10    0.50
   2   0  11   -0.80    0.50
  -2   1  13    8.50    1.40
  -2   1  13   10.10    1.10
  -2   1  13   10.20    1.40
  -2  -1  13   11.80    1.30
  -2  -1  13    9.90    1.00
  -2  -1  13   10.40    1.40
  -2   1  12    1.50    0.60
  -2   1  12    1.50    0.60
  -2   1  12    1.00    0.60
  -2  -1  12    0.70    0.70
  -2  -1  12    1.60    0.50
  -2  -1  12    1.00    0.50
  -2   1  11    1.40    0.50
  -2   1  11    1.00    0.40
  -2  -1  11    1.00    0.50
  -2  -1  11    1.60    0.50
  -2  -1  11    0.90    0.60
  -2   1  10   28.20    1.30
  -2   1  10   29.00    1.60
  -2  -1  10   29.00    1.20
  -2  -1  10   28.20    1.50
  -2  -1  10   29.40    1.70
  -2   1   9    9.30    1.10
  -2   1   9   11.20    0.80
  -2  -1   9   10.20    1.00
  -2  -1   9    9.40    1.20
  -2  -1   9   10.10    0.80
  -2   1   8    4.20    0.50
  -2  -1   8    4.20    0.50
  -2   1   7    3.40    0.50
  -2   1   7    3.90    0.40
  -2   1   7    3.70    0.50
  -2   1   7    2.80    0.50
  -2  -1   7    4.00    0.50
   2  -1  -7    3.90    0.50
  -2  -1   7    3.20    0.40
  -2   1   6    0.70    0.30
  -2   1   6    0.90    0.30
  -2   1   6    0.90    0.40
   2   1  -6    1.10    0.30
   2   1  -6    1.30    0.30
  -2   1   6    1.10    0.20
   2  -1  -6    0.80    0.20
   2  -1  -6    0.90    0.30
  -2  -1   6    1.50    0.30
  -2  -1   6    1.40    0.20
  -2  -1   6    0.70    0.30
  -2   1   5   89.19    2.40
  -2   1   5   94.89    2.40
  -2   1   5   87.09    2.00
  -2   1   5   89.09    1.90
   2   1  -5   89.29    2.20
   2   1  -5   90.19    2.20
   2   1  -5   88.99    1.80
   2  -1  -5   92.39    1.90
   2  -1  -5   89.09    2.30
  -2  -1   5   88.09    2.10
  -2  -1   5   94.89    1.90
   2  -1  -5   93.29    2.00
   2  -1  -5   93.09    2.40
   2   1  -4   82.09    2.10
   2   1  -4   79.19    1.90
   2   1  -4   78.69    1.70
  -2   1   4   77.09    2.00
  -2   1   4   81.99    2.20
  -2   1   4   77.19    1.70
  -2   1   4   76.09    1.70
   2  -1  -4   81.99    1.70
   2  -1  -4   81.59    2.10
   2  -1  -4   78.59    2.10
  -2  -1   4   81.59    1.70
   2  -1  -4   77.79    1.70
  -2  -1   4   78.29    1.80
  -2  -1   4   79.79    2.10
  -2   1   3   17.30    0.60
   2   1  -3   17.40    0.60
  -2   1   3   17.00    0.60
   2   1  -3   19.10    0.90
  -2   1   3   17.20    0.80
  -2   1   3   18.40    0.90
   2  -1  -3   17.90    0.90
   2  -1  -3   16.90    0.80
  -2  -1   3   19.10    0.90
  -2  -1   3   17.30    0.60
   2  -1  -3   15.90    0.50
  -2  -1   3   17.00    0.60
   2   1  -2  893.01   34.00
  -2   1   2  924.01   35.00
   2  -1  -2  903.81   34.60
  -2  -1   2  898.01   34.30
   2   1  -1  398.06    7.60
  -2   1   1  389.06    7.10
  -2   1   1  381.46    7.50
   2  -1  -1  380.66    7.10
   2  -1  -1  389.96    7.60
  -2  -1   1  392.66    7.60
  -2   1   0 1260.77   40.90
   2   1   0 1225.98   41.70
   2  -1   0 1270.77   41.10
  -2  -1   0 1202.28   41.20
  -2   1  -1   67.39    1.60
   2   1   1   66.09    1.50
   2   1   1   68.79    1.90
  -2   1  -1   66.79    1.50
  -2   1  -1   67.39    1.90
   2   1   1   68.69    1.60
   2  -1   1   67.99    1.50
  -2  -1  -1   68.39    1.50
   2  -1   1   68.29    1.90
   2  -1   1   67.39    1.60
  -2  -1  -1   69.39    1.90
  -2   1  -2  290.47    5.60
   2   1   2  265.87    5.30
   2   1   2  281.37    5.60
  -2   1  -2  261.97    5.00
   2   1   2  266.27    5.10
   2  -1   2  272.77    5.50
  -2  -1  -2  266.87    5.00
   2  -1   2  264.87    5.00
   2  -1   2  261.47    5.20
  -2  -1  -2  283.67    5.70
  -2   1  -3   99.19    2.30
   2   1   3  100.29    2.10
  -2   1  -3  104.59    2.50
  -2   1  -3   97.19    2.00
   2   1   3  103.49    2.50
   2   1   3   99.09    2.40
   2  -1   3  100.19    2.30
   2  -1   3  100.79    2.10
   2  -1   3   96.19    2.50
  -2  -1  -3  100.69    2.10
  -2   1  -4    3.40    0.30
   2   1   4    3.90    0.60
   2   1   4    3.70    0.60
   2   1   4    3.70    0.40
  -2   1  -4    2.90    0.40
   2   1   4    3.50    0.70
  -2   1  -4    3.70    0.60
  -2  -1  -4    3.90    0.30
   2  -1   4    4.50    0.60
   2  -1   4    4.30    0.50
  -2   1  -5    4.40    0.50
   2   1   5    4.60    0.40
   2   1   5    3.80    0.50
   2   1   5    4.00    0.60
   2   1   5    3.80    0.50
   2  -1   5    4.20    0.50
   2  -1   5    4.70    0.40
   2   1   6    5.30    0.50
   2   1   6    5.50    0.40
   2   1   6    6.30    0.80
   2   1   6    3.50    0.40
   2   1   6    4.50    0.50
   2  -1   6    3.60    0.60
   2   1   7    8.90    0.70
   2   1   7   10.60    1.00
   2  -1   7    8.40    0.90
   2   1   8   21.60    1.10
   2   1   8   21.60    1.40
   2  -1   8   21.70    1.40
   2  -1   8   23.70    1.30
   2   1   9    0.30    0.40
   2   1   9   -1.10    0.60
   2  -1   9   -0.20    0.50
   2  -1   9    0.60    0.60
   2   1  10    1.90    0.60
   2   1  10    1.10    0.60
   2  -1  10    0.20    0.50
   2  -1  10    0.80    0.50
   2  -1  10    1.30    0.50
   2   1  11   10.00    1.30
   2   1  11   10.90    1.50
   2  -1  11    9.70    1.20
   2  -1  11   12.00    1.30
   2  -1  11   12.00    1.40
  -2   2  13   -0.10    0.60
  -2   2  13   -0.20    0.50
  -2   2  13   -0.40    0.50
  -2  -2  13   -0.10    0.80
  -2  -2  13   -0.90    0.40
  -2  -2  13    0.40    0.50
  -2   2  12    0.10    0.50
  -2   2  12    0.30    0.50
  -2   2  12    0.40    0.50
  -2  -2  12    0.10    0.50
  -2  -2  12    0.70    0.60
  -2  -2  12    0.70    0.50
  -2   2  11   10.70    1.00
  -2   2  11    9.50    1.20
  -2  -2  11    9.10    1.30
  -2  -2  11    9.50    0.90
  -2  -2  11   10.70    1.00
  -2   2  10   29.30    1.40
  -2   2  10   28.80    1.80
  -2  -2  10   28.40    1.40
  -2  -2  10   26.70    1.20
  -2  -2  10   30.10    1.80
  -2   2   9  160.88    4.30
  -2   2   9  160.98    3.70
  -2  -2   9  158.38    3.50
  -2  -2   9  161.78    4.20
  -2  -2   9  152.78    4.10
  -2   2   8   49.60    1.30
  -2   2   8   50.99    1.70
  -2   2   8   50.19    2.00
  -2   2   8   50.89    1.60
  -2  -2   8   50.59    1.60
   2  -2  -8   54.59    1.80
  -2  -2   8   51.49    2.10
   2   2  -7    2.50    0.40
  -2   2   7    3.10    0.60
   2   2  -7    2.50    0.40
  -2   2   7    3.10    0.40
  -2   2   7    2.60    0.50
  -2   2   7    2.40    0.40
   2  -2  -7    2.90    0.30
  -2  -2   7    3.20    0.40
   2  -2  -7    3.60    0.40
   2  -2  -7    2.50    0.40
  -2  -2   7    2.30    0.40
  -2  -2   7    2.40    0.50
   2  -2  -7    3.20    0.50
  -2   2   6   -0.20    0.30
  -2   2   6   -0.10    0.30
  -2   2   6    0.10    0.20
  -2   2   6   -0.30    0.20
   2   2  -6    0.40    0.20
   2   2  -6    0.20    0.30
  -2  -2   6    0.20    0.20
   2  -2  -6   -0.10    0.20
   2  -2  -6   -0.10    0.30
  -2  -2   6   -0.10    0.20
   2  -2  -6    0.00    0.20
   2   2  -5    0.10    0.20
  -2   2   5    0.20    0.30
  -2   2   5    0.70    0.30
  -2   2   5    0.00    0.30
   2   2  -5    0.20    0.20
   2   2  -5    0.40    0.30
   2   2  -5    0.20    0.30
  -2   2   5    0.20    0.20
  -2  -2   5    0.20    0.20
   2  -2  -5    0.70    0.30
   2  -2  -5    0.00    0.20
   2  -2  -5    0.30    0.30
  -2  -2   5    0.30    0.20
   2  -2  -5    0.60    0.20
  -2   2   4    2.40    0.30
   2   2  -4    1.70    0.30
  -2   2   4    2.50    0.40
  -2   2   4    1.40    0.30
   2   2  -4    2.00    0.40
  -2   2   4    2.70    0.40
   2   2  -4    1.80    0.40
   2  -2  -4    2.40    0.30
   2  -2  -4    2.00    0.30
   2  -2  -4    2.30    0.40
   2  -2  -4    2.10    0.40
  -2  -2   4    2.10    0.30
   2   2  -3  232.08    4.30
  -2   2   3  233.28    4.40
  -2   2   3  234.68    4.70
   2   2  -3  229.68    5.00
   2   2  -3  230.78    5.00
  -2   2   3  232.68    5.10
  -2   2   3  233.18    4.50
  -2  -2   3  228.48    4.40
   2  -2  -3  229.88    4.70
   2  -2  -3  224.78    4.60
   2  -2  -3  233.18    4.40
  -2  -2   3  227.68    4.20
  -2   2   2    0.10    0.20
  -2   2   2    0.40    0.20
   2   2  -2    0.40    0.20
  -2   2   2    0.60    0.30
   2   2  -2    0.50    0.20
  -2   2   2    0.20    0.20
   2   2  -2    0.60    0.30
  -2   2   2    0.70    0.30
   2   2  -2    0.30    0.30
  -2  -2   2    0.40    0.20
   2  -2  -2    0.60    0.30
  -2  -2   2    0.60    0.20
   2  -2  -2    0.20    0.20
   2  -2  -2    0.40    0.20
   2  -2  -2    0.20    0.20
   2   2  -1   32.10    0.90
  -2   2   1   31.30    0.90
   2   2  -1   32.80    1.30
   2   2  -1   31.70    1.30
  -2   2   1   32.20    1.30
  -2   2   1   36.90    1.20
   2   2  -1   32.20    1.00
  -2   2   1   33.00    1.00
  -2  -2   1   32.10    0.90
   2  -2  -1   32.30    1.00
   2  -2  -1   32.10    1.00
  -2  -2   1   31.50    0.90
   2  -2  -1   31.70    1.40
   2  -2  -1   32.70    1.00
   2   2   0    5.80    0.70
  -2   2   0    6.80    0.50
   2   2   0    5.80    0.40
   2   2   0    6.40    0.70
   2   2   0    6.20    0.50
  -2   2   0    6.10    0.50
  -2   2   0    5.70    0.70
   2  -2   0    5.70    0.60
   2  -2   0    6.00    0.40
   2  -2   0    6.00    0.40
  -2  -2   0    5.50    0.50
   2  -2   0    6.40    0.50
  -2  -2   0    6.00    0.80
   2   2   1   50.19    1.70
   2   2   1   48.70    1.30
  -2   2  -1   49.80    1.30
   2   2   1   50.29    1.70
   2   2   1   49.80    1.40
  -2   2  -1   49.70    1.40
  -2   2  -1   50.49    1.70
   2  -2   1   51.29    1.20
  -2  -2  -1   50.09    1.40
   2  -2   1   48.90    1.30
   2  -2   1   52.49    1.70
   2  -2   1   49.50    1.40
  -2  -2  -1   50.89    1.30
   2   2   2   10.50    0.90
   2   2   2    9.60    0.70
  -2   2  -2   12.20    0.80
   2   2   2   11.70    0.90
   2   2   2   10.90    0.60
  -2   2  -2   11.20    0.50
  -2   2  -2   10.20    0.70
   2  -2   2   10.40    0.70
   2  -2   2   11.30    0.80
   2  -2   2   11.10    0.50
  -2  -2  -2   10.80    0.70
  -2  -2  -2   10.90    0.60
  -2   2  -3    0.50    0.20
  -2   2  -3    0.90    0.30
   2   2   3    1.10    0.40
  -2   2  -3    0.90    0.30
   2   2   3    1.30    0.40
   2   2   3    0.90    0.30
   2   2   3    0.70    0.20
   2  -2   3    0.80    0.20
  -2  -2  -3    0.60    0.40
   2  -2   3    0.80    0.30
   2  -2   3    1.10    0.30
  -2  -2  -3    0.70    0.20
   2   2   4    0.20    0.30
   2   2   4    0.50    0.20
  -2   2  -4    0.20    0.30
  -2   2  -4    0.40    0.30
   2   2   4    0.90    0.40
   2   2   4    0.70    0.30
  -2   2  -4    0.20    0.20
   2  -2   4    0.60    0.40
  -2  -2  -4    0.50    0.20
   2  -2   4    0.50    0.30
   2  -2   4    0.90    0.20
   2   2   5    0.60    0.20
   2   2   5    0.30    0.40
   2   2   5    0.40    0.30
   2   2   5    0.50    0.30
  -2   2  -5    1.10    0.20
  -2   2  -5    0.30    0.30
  -2  -2  -5    0.30    0.20
   2  -2   5    0.60    0.20
   2  -2   5    0.60    0.20
   2  -2   5    0.40    0.40
  -2  -2  -5    0.10    0.20
   2   2   6   28.80    1.40
   2   2   6   25.80    1.20
   2   2   6   28.30    1.00
  -2   2  -6   26.40    1.00
   2   2   6   25.80    1.20
   2  -2   6   25.40    1.30
   2  -2   6   26.40    1.10
   2  -2   6   28.00    0.80
   2   2   7  137.59    3.60
   2   2   7  135.89    3.30
   2   2   7  135.89    3.30
   2  -2   7  138.59    3.50
   2   2   8   64.79    2.30
   2  -2   8   63.09    2.30
   2   2   9   11.40    1.40
   2   2   9   13.60    1.20
   2  -2   9   12.20    1.20
   2  -2   9   13.40    1.20
   2  -2   9   14.30    1.30
   2   2  10    1.80    0.60
   2  -2  10    1.90    0.60
   2  -2  10    1.50    0.70
   2  -2  10    1.40    0.60
   2   2  11   -0.50    0.50
   2   2  11   -0.90    0.70
   2  -2  11    1.10    0.50
   2  -2  11   -0.70    0.60
   2  -2  11   -0.40    0.60
  -2   3  13   24.10    1.60
  -2   3  13   26.20    1.60
  -2   3  13   21.80    1.80
  -2  -3  13   21.10    1.90
  -2  -3  13   22.40    1.30
  -2   3  12   12.90    1.20
  -2  -3  12   14.00    1.00
  -2  -3  12   14.10    1.60
  -2   3  11    0.60    0.50
  -2   3  11    0.90    0.50
  -2  -3  11    0.20    0.40
  -2  -3  11    0.10    0.50
  -2   3  10   15.20    1.10
  -2   3  10   15.50    1.00
  -2   3  10   15.50    1.50
  -2  -3  10   16.40    1.00
  -2  -3  10   16.50    1.50
  -2  -3  10   15.10    1.00
  -2   3   9    1.90    0.50
  -2   3   9    2.10    0.50
  -2   3   9    1.70    0.60
   2  -3  -9    0.80    0.50
  -2  -3   9    2.10    0.40
  -2  -3   9    1.50    0.30
  -2  -3   9    1.30    0.60
  -2   3   8   30.20    1.30
  -2   3   8   31.10    1.70
  -2   3   8   32.50    1.60
   2   3  -8   32.90    1.40
  -2   3   8   33.20    1.10
   2   3  -8   35.10    1.40
   2  -3  -8   32.00    1.00
  -2  -3   8   35.60    1.80
  -2  -3   8   30.00    1.00
   2  -3  -8   32.70    1.00
   2  -3  -8   32.30    1.60
   2  -3  -8   32.60    1.30
  -2   3   7    2.50    0.50
   2   3  -7    2.50    0.50
  -2   3   7    3.30    0.50
  -2   3   7    2.10    0.50
   2   3  -7    2.70    0.50
  -2   3   7    2.00    0.40
  -2  -3   7    3.00    0.40
  -2  -3   7    2.50    0.50
   2  -3  -7    1.90    0.30
   2  -3  -7    3.60    0.50
   2  -3  -7    3.00    0.60
   2  -3  -7    2.90    0.50
  -2   3   6    2.90    0.50
   2   3  -6    4.70    0.70
  -2   3   6    3.50    0.50
  -2   3   6    3.50    0.60
   2   3  -6    2.60    0.50
  -2   3   6    3.90    0.60
   2  -3  -6    4.20    0.60
  -2  -3   6    3.00    0.60
   2  -3  -6    3.80    0.50
  -2  -3   6    4.10    0.50
   2  -3  -6    2.70    0.50
  -2   3   5    7.60    0.70
  -2   3   5    7.40    0.60
   2   3  -5    8.40    0.90
  -2   3   5    7.50    0.90
  -2   3   5    7.10    0.80
   2   3  -5    8.10    0.80
  -2  -3   5    7.10    0.50
   2  -3  -5    6.60    0.60
  -2  -3   5    6.50    0.80
   2  -3  -5    7.30    0.90
   2  -3  -5    6.80    0.60
   2   3  -4   45.60    1.80
  -2   3   4   45.10    1.40
  -2   3   4   43.50    1.60
  -2   3   4   43.90    1.90
  -2   3   4   44.00    1.30
  -2   3   4   45.70    1.40
  -2  -3   4   43.10    1.20
  -2  -3   4   47.70    1.60
   2  -3  -4   46.10    1.90
   2  -3  -4   46.40    1.60
   2  -3  -4   44.10    1.40
   2  -3  -4   45.00    1.40
  -2  -3   4   44.10    1.30
   2   3  -3   98.99    2.30
  -2   3   3   98.39    2.50
   2   3  -3  102.49    3.10
  -2   3   3   95.79    2.30
  -2   3   3   95.09    2.90
  -2   3   3   96.79    2.30
  -2   3   3  100.49    2.30
   2  -3  -3   97.19    2.50
   2  -3  -3   94.69    3.00
  -2  -3   3   98.59    2.50
  -2  -3   3   99.39    2.30
   2  -3  -3   97.89    2.30
  -2  -3   3  103.29    2.20
   2  -3  -3   95.79    2.20
   2   3  -2   11.40    0.60
   2   3  -2    9.30    0.60
  -2   3   2    9.40    0.60
  -2   3   2   10.90    0.90
  -2   3   2   11.80    0.70
  -2   3   2   10.30    0.60
  -2   3   2    9.90    0.70
   2   3  -2   11.90    1.00
   2  -3  -2    9.50    0.60
  -2  -3   2   10.70    0.70
   2  -3  -2   11.20    0.60
   2  -3  -2    9.70    0.90
   2  -3  -2   10.90    0.70
  -2  -3   2   10.10    0.90
  -2  -3   2   10.70    0.60
   2  -3  -2   11.40    0.70
  -2   3   1  262.17    5.10
   2   3  -1  250.87    5.00
  -2   3   1  262.77    5.80
  -2   3   1  258.17    5.00
   2   3  -1  254.97    5.00
   2   3  -1  257.37    5.80
   2  -3  -1  255.27    5.10
   2  -3  -1  256.87    5.10
  -2  -3   1  254.47    5.00
  -2  -3   1  259.07    5.80
   2  -3  -1  257.17    5.00
  -2  -3   1  256.07    5.00
  -2  -3   1  254.67    5.00
   2  -3  -1  255.87    5.80
   2  -3  -1  256.77    5.00
   2   3   0    2.40    0.40
  -2   3   0    2.10    0.30
  -2   3   0    1.60    0.30
   2   3   0    1.90    0.50
  -2   3   0    1.80    0.30
  -2   3   0    2.20    0.40
   2   3   0    1.80    0.30
   2  -3   0    2.00    0.30
   2  -3   0    1.60    0.40
  -2  -3   0    2.20    0.30
  -2  -3   0    2.20    0.30
  -2  -3   0    2.40    0.40
  -2  -3   0    2.40    0.50
   2  -3   0    1.70    0.30
   2  -3   0    1.60    0.30
   2   3   1  113.99    2.70
  -2   3  -1  111.69    4.10
  -2   3  -1  117.39    2.80
   2   3   1  121.59    3.40
   2   3   1  117.49    2.70
  -2   3  -1  122.09    2.50
  -2   3  -1  120.89    2.60
  -2  -3  -1  120.59    2.70
   2  -3   1  118.49    2.80
   2  -3   1  133.99    3.90
   2  -3   1  120.39    2.60
  -2  -3  -1  118.69    2.60
   2  -3   1  120.99    2.50
  -2   3  -2    8.20    0.80
   2   3   2    8.40    0.70
  -2   3  -2    9.30    0.60
  -2   3  -2    9.90    0.90
   2   3   2    8.10    0.60
   2   3   2    8.50    1.00
   2  -3   2   10.10    0.60
   2  -3   2    9.00    0.90
   2  -3   2    9.50    0.80
  -2  -3  -2    8.40    0.70
  -2  -3  -2    7.90    0.60
  -2   3  -3   24.90    0.90
   2   3   3   25.40    1.40
   2   3   3   23.20    1.10
  -2   3  -3   24.10    1.20
   2   3   3   23.30    1.00
  -2   3  -3   26.90    1.40
   2   3   3   21.00    1.30
  -2  -3  -3   23.10    0.90
   2  -3   3   27.20    1.30
   2  -3   3   23.80    1.30
   2  -3   3   23.80    0.90
  -2  -3  -3   23.60    1.10
   2   3   4  150.98    3.30
  -2   3  -4  151.08    3.10
   2   3   4  148.39    3.60
  -2   3  -4  148.79    3.60
   2   3   4  153.28    4.10
   2   3   4  150.48    4.00
  -2   3  -4  157.08    3.90
   2  -3   4  150.08    3.90
   2  -3   4  150.18    3.60
  -2  -3  -4  152.08    3.20
  -2  -3  -4  154.88    3.60
   2  -3   4  151.08    3.20
   2   3   5   18.60    1.10
   2   3   5   19.50    0.90
  -2   3  -5   19.70    1.10
   2   3   5   19.50    1.30
   2   3   5   18.60    1.20
  -2   3  -5   19.30    1.10
   2  -3   5   19.30    1.20
   2  -3   5   20.30    0.80
  -2  -3  -5   18.60    0.80
   2  -3   5   17.80    1.10
  -2  -3  -5   18.50    0.80
   2   3   6   27.50    1.40
  -2   3  -6   26.70    1.30
   2   3   6   25.00    1.40
   2   3   6   27.20    1.50
   2  -3   6   24.90    1.20
  -2  -3  -6   24.10    0.90
   2  -3   6   28.00    1.40
  -2  -3  -6   26.10    0.90
   2  -3   6   26.70    0.90
  -2   3  -7    5.90    0.70
   2   3   7    6.30    0.90
   2   3   7    7.00    0.90
   2   3   7    7.30    1.00
  -2  -3  -7    7.50    0.50
   2  -3   7    6.10    0.60
   2  -3   7    6.80    1.00
   2  -3   7    6.80    0.60
   2   3   8    9.30    1.10
   2   3   8   10.20    0.90
   2   3   8    9.30    1.00
   2  -3   8    8.40    1.10
   2   3   9   -0.10    0.50
   2   3   9    0.80    0.60
   2  -3   9    0.40    0.40
   2  -3   9    0.40    0.60
   2   3  10    2.80    0.80
   2   3  10    2.40    0.90
   2  -3  10    2.40    0.50
   2  -3  10    2.40    0.70
   2   3  11    8.30    1.20
   2  -3  11    6.00    1.00
   2  -3  11    6.90    1.00
   2  -3  11    7.70    1.10
  -2   4  12   -0.60    0.50
  -2   4  12    0.80    0.60
  -2  -4  12   -0.60    0.40
  -2   4  11    1.20    0.60
  -2   4  11    1.10    0.50
  -2  -4  11    0.70    0.70
  -2   4  10   20.60    1.50
  -2   4  10   20.10    1.30
  -2   4  10   20.80    1.70
  -2  -4  10   21.00    1.60
   2  -4 -10   20.70    1.40
  -2  -4  10   18.20    0.80
  -2   4   9    4.00    0.70
  -2   4   9    4.10    0.70
   2   4  -9    3.40    0.50
   2   4  -9    3.90    0.60
  -2   4   9    4.00    0.70
  -2  -4   9    4.70    0.60
   2  -4  -9    4.30    0.60
   2  -4  -9    4.20    0.70
   2  -4  -9    4.70    0.50
  -2  -4   9    5.30    0.60
   2  -4  -9    4.70    0.70
  -2  -4   9    3.80    0.80
  -2   4   8    4.20    0.50
   2   4  -8    3.60    0.70
   2   4  -8    5.80    0.90
  -2   4   8    4.40    0.70
  -2   4   8    3.70    0.60
  -2   4   8    4.30    0.90
   2  -4  -8    4.60    0.60
  -2  -4   8    5.40    0.60
   2  -4  -8    4.00    0.80
   2  -4  -8    5.50    0.50
  -2  -4   8    4.80    0.60
  -2  -4   8    4.70    0.80
   2  -4  -8    4.50    0.70
   2   4  -7   18.00    1.20
  -2   4   7   18.00    1.30
  -2   4   7   15.20    1.20
  -2   4   7   15.80    0.90
   2   4  -7   15.80    1.30
  -2   4   7   16.50    1.00
   2  -4  -7   17.30    1.40
  -2  -4   7   15.60    0.80
   2  -4  -7   14.90    1.00
  -2  -4   7   16.00    1.30
   2  -4  -7   15.50    0.80
   2  -4  -7   16.60    0.80
  -2   4   6  332.47    6.70
   2   4  -6  330.57    7.30
  -2   4   6  335.87    7.20
  -2   4   6  340.87    7.60
  -2   4   6  323.67    6.60
   2   4  -6  335.07    7.50
  -2   4   6  335.47    6.60
  -2  -4   6  322.87    6.40
   2  -4  -6  334.47    6.70
  -2  -4   6  339.27    7.10
   2  -4  -6  332.17    6.50
  -2  -4   6  331.47    6.50
   2  -4  -6  337.67    7.70
  -2   4   5    0.60    0.40
   2   4  -5    1.00    0.40
  -2   4   5    1.20    0.30
  -2   4   5    1.10    0.40
  -2   4   5    1.20    0.40
  -2   4   5    0.50    0.40
   2  -4  -5    0.90    0.50
  -2  -4   5    1.10    0.30
   2  -4  -5    1.00    0.30
  -2  -4   5    1.00    0.40
  -2  -4   5    0.90    0.30
  -2   4   4  248.18    5.20
  -2   4   4  255.37    6.20
   2   4  -4  255.17    6.10
  -2   4   4  251.67    5.60
  -2   4   4  254.97    5.20
  -2   4   4  256.07    5.30
   2  -4  -4  254.87    5.50
  -2  -4   4  260.37    5.20
   2  -4  -4  255.27    5.10
  -2  -4   4  257.27    5.00
  -2  -4   4  257.17    6.10
   2  -4  -4  254.57    5.30
  -2  -4   4  254.17    5.50
   2   4  -3    6.20    0.60
  -2   4   3    7.00    0.70
  -2   4   3    7.00    0.70
   2   4  -3    7.90    1.00
  -2   4   3    6.80    1.00
  -2   4   3    7.00    0.80
  -2  -4   3    7.20    0.60
  -2  -4   3    7.40    0.90
   2  -4  -3    6.50    1.00
   2  -4  -3    6.30    0.70
   2  -4  -3    7.40    0.70
  -2  -4   3    7.00    0.80
  -2  -4   3    8.00    0.60
   2  -4  -3    6.90    0.70
   2   4  -2   72.09    1.90
   2   4  -2   77.39    3.10
  -2   4   2   67.39    2.50
  -2   4   2   71.29    2.00
  -2   4   2   73.19    2.00
   2   4  -2   70.69    1.90
  -2   4   2   72.99    2.00
  -2   4   2   72.99    2.70
  -2  -4   2   72.29    2.00
  -2  -4   2   73.89    1.90
   2  -4  -2   73.59    2.00
   2  -4  -2   74.89    1.90
   2  -4  -2   72.99    2.10
   2  -4  -2   72.59    2.70
   2  -4  -2   71.29    2.00
  -2  -4   2   79.49    3.10
  -2  -4   2   74.19    1.90
   2   4  -1   49.90    1.50
  -2   4   1   52.49    1.60
  -2   4   1   49.99    1.50
   2   4  -1   48.90    1.50
  -2   4   1   50.79    1.50
  -2   4   1   52.89    2.20
   2   4  -1   49.90    2.10
   2  -4  -1   51.99    1.60
  -2  -4   1   50.79    1.50
   2  -4  -1   52.59    1.60
  -2  -4   1   49.30    2.10
  -2  -4   1   51.89    1.50
   2  -4  -1   52.09    1.50
   2  -4  -1   49.30    2.10
   2  -4  -1   50.59    1.50
  -2  -4   1   51.59    1.50
  -2   4   0  226.18    4.70
  -2   4   0  215.98    4.50
   2   4   0  218.48    4.60
  -2   4   0  225.58    5.50
   2   4   0  225.18    5.60
  -2   4   0  226.88    4.50
   2   4   0  220.78    4.40
   2   4   0  220.58    4.60
   2  -4   0  217.88    4.50
  -2  -4   0  215.78    4.60
  -2  -4   0  221.58    5.50
   2  -4   0  220.98    4.60
   2  -4   0  218.58    4.50
   2  -4   0  215.98    5.40
  -2  -4   0  221.48    4.40
  -2  -4   0  224.18    4.60
   2  -4   0  224.88    4.60
   2   4   1    2.70    0.60
  -2   4  -1    2.50    0.40
  -2   4  -1    2.40    0.60
   2   4   1    3.20    0.50
   2   4   1    2.10    0.40
   2   4   1    2.30    0.30
  -2   4  -1    3.30    0.40
   2  -4   1    2.60    0.30
   2  -4   1    2.30    0.40
  -2  -4  -1    2.50    0.40
   2  -4   1    2.20    0.60
   2  -4   1    4.00    0.60
  -2  -4  -1    3.20    0.60
   2   4   2  199.98    4.30
  -2   4  -2  201.98    5.10
   2   4   2  196.18    5.20
   2   4   2  192.88    4.40
  -2   4  -2  199.48    4.50
  -2   4  -2  202.08    4.20
  -2  -4  -2  202.38    5.20
   2  -4   2  206.68    5.20
  -2  -4  -2  200.88    4.20
   2  -4   2  205.68    4.40
  -2  -4  -2  199.48    4.40
   2  -4   2  202.18    4.20
   2   4   3   26.60    1.60
  -2   4  -3   27.70    1.30
  -2   4  -3   25.60    1.00
   2   4   3   27.00    1.10
   2   4   3   26.80    1.30
  -2   4  -3   27.40    1.50
   2  -4   3   25.30    1.50
   2  -4   3   29.70    1.30
  -2  -4  -3   25.90    1.20
  -2  -4  -3   26.90    1.10
   2  -4   3   25.40    1.00
   2   4   4  135.39    3.10
  -2   4  -4  133.29    3.00
   2   4   4  132.29    4.00
  -2   4  -4  135.59    3.80
  -2   4  -4  127.99    3.40
   2   4   4  131.89    3.40
   2  -4   4  132.49    3.80
  -2  -4  -4  135.29    3.00
  -2  -4  -4  131.89    3.20
  -2  -4  -4  133.39    3.40
   2  -4   4  133.19    3.40
   2  -4   4  135.69    3.00
  -2   4  -5   40.70    1.70
  -2   4  -5   42.40    1.80
   2   4   5   39.70    1.90
   2   4   5   38.90    2.00
   2   4   5   42.80    1.70
   2  -4   5   42.80    1.80
  -2  -4  -5   40.20    1.30
   2  -4   5   39.80    1.80
  -2  -4  -5   42.80    1.40
  -2  -4  -5   41.10    1.70
   2  -4   5   41.70    1.30
   2   4   6   30.90    2.00
  -2   4  -6   29.90    1.60
   2   4   6   31.20    1.80
   2   4   6   31.50    1.50
  -2   4  -6   33.30    1.60
   2  -4   6   32.10    1.20
   2  -4   6   33.90    1.70
  -2  -4  -6   34.10    1.60
  -2  -4  -6   33.80    1.10
   2  -4   6   30.80    1.60
  -2  -4  -6   30.80    1.40
   2   4   7   -0.70    0.50
   2   4   7   -0.70    0.40
   2   4   7   -0.20    0.30
  -2   4  -7    0.00    0.40
   2  -4   7    0.30    0.30
  -2  -4  -7   -0.10    0.20
  -2  -4  -7   -0.20    0.40
   2  -4   7    0.30    0.50
   2  -4   7   -0.10    0.30
   2   4   8   23.30    1.50
  -2   4  -8   20.10    1.40
   2   4   8   23.10    1.50
   2   4   8   20.30    1.50
  -2  -4  -8   21.40    0.80
   2  -4   8   21.00    0.90
   2  -4   8   22.80    1.60
   2  -4   8   24.20    1.60
   2   4   9    1.30    0.50
   2   4   9    1.20    0.70
   2   4   9    1.50    0.60
   2   4   9    0.50    0.50
   2  -4   9    0.90    0.60
   2   4  10    5.60    1.00
   2  -4  10    3.50    0.80
  -2   5  12   57.29    2.90
  -2   5  12   49.70    2.00
  -2   5  12   59.39    2.40
  -2  -5  12   55.99    2.70
  -2   5  11    1.10    0.60
  -2   5  11   -0.20    0.60
  -2   5  11    0.10    0.50
  -2   5  11   -0.30    0.60
  -2  -5  11    0.30    0.30
  -2  -5  11    0.40    0.80
  -2  -5  11    0.40    0.30
  -2   5  10   14.80    1.50
  -2   5  10   16.30    1.30
  -2   5  10   17.00    1.70
  -2   5  10   13.50    1.20
   2   5 -10   14.70    1.30
   2   5 -10   18.20    1.40
   2  -5 -10   16.60    1.50
  -2  -5  10   16.00    1.60
   2  -5 -10   15.10    0.80
   2  -5 -10   14.10    0.80
  -2  -5  10   13.30    1.20
  -2  -5  10   15.70    0.90
   2  -5 -10   16.10    1.50
  -2   5   9    5.10    0.90
   2   5  -9    8.10    1.10
  -2   5   9    8.40    1.20
  -2   5   9    7.00    1.00
  -2   5   9    7.50    1.00
   2  -5  -9    7.60    0.70
   2  -5  -9    5.60    0.90
  -2  -5   9    5.70    0.90
   2  -5  -9    7.20    0.70
  -2  -5   9    7.40    0.70
   2  -5  -9    6.10    0.90
  -2  -5   9    7.10    0.70
  -2   5   8    8.20    1.00
  -2   5   8    9.80    1.00
   2   5  -8    7.90    1.10
   2   5  -8   10.10    1.20
  -2   5   8   10.30    1.20
  -2   5   8    9.10    1.20
  -2  -5   8    9.90    1.20
  -2  -5   8   10.30    0.80
   2  -5  -8   10.70    1.30
   2  -5  -8   10.20    0.80
   2  -5  -8    9.50    0.70
   2  -5  -8   10.00    1.00
  -2  -5   8    9.40    0.70
   2   5  -7    2.00    0.50
  -2   5   7    3.00    0.70
  -2   5   7    3.00    0.50
   2   5  -7    1.80    0.60
  -2   5   7    2.20    0.50
  -2   5   7    1.70    0.50
  -2   5   7    2.30    0.40
  -2  -5   7    2.00    0.40
   2  -5  -7    2.40    0.70
   2  -5  -7    3.10    0.60
  -2  -5   7    2.40    0.60
   2  -5  -7    2.30    0.40
   2  -5  -7    2.70    0.40
  -2  -5   7    1.90    0.40
  -2  -5   7    2.30    0.40
   2   5  -6   49.10    2.30
  -2   5   6   53.49    1.90
  -2   5   6   49.50    1.70
  -2   5   6   52.09    2.40
  -2   5   6   50.59    1.70
  -2   5   6   48.40    2.10
  -2  -5   6   48.50    1.60
  -2  -5   6   50.19    1.60
   2  -5  -6   50.09    2.40
  -2  -5   6   49.10    1.60
  -2  -5   6   51.19    2.10
   2  -5  -6   49.40    1.80
  -2   5   5    7.50    0.80
  -2   5   5    6.10    0.90
  -2   5   5    6.70    1.00
  -2   5   5    6.90    0.70
   2   5  -5    7.00    1.00
  -2   5   5    7.20    0.80
  -2  -5   5    7.40    0.70
   2  -5  -5    7.10    0.70
  -2  -5   5    6.90    1.00
   2  -5  -5    7.20    0.80
  -2  -5   5    8.10    0.60
  -2  -5   5    7.30    0.90
  -2   5   4   58.09    1.90
  -2   5   4   54.49    1.80
  -2   5   4   57.79    2.00
  -2   5   4   55.39    1.80
  -2   5   4   56.89    2.50
   2   5  -4   58.49    2.50
  -2  -5   4   55.69    1.70
   2  -5  -4   56.59    2.60
  -2  -5   4   58.69    2.00
  -2  -5   4   56.89    1.60
   2  -5  -4   55.99    1.80
  -2  -5   4   55.39    2.40
   2  -5  -4   56.39    1.80
  -2   5   3    9.50    0.90
  -2   5   3   10.20    0.80
   2   5  -3   12.00    1.20
  -2   5   3   10.30    1.20
  -2   5   3   10.80    0.90
  -2   5   3    9.90    0.80
  -2  -5   3   10.90    0.90
  -2  -5   3   10.40    0.70
  -2  -5   3   11.30    0.80
   2  -5  -3   10.90    0.90
   2  -5  -3    9.20    0.90
   2  -5  -3   10.90    0.80
   2  -5  -3    9.30    0.80
   2  -5  -3    9.80    1.30
  -2  -5   3   11.60    1.10
  -2   5   2  253.57    5.40
  -2   5   2  255.27    6.50
   2   5  -2  258.57    5.20
  -2   5   2  259.47    5.30
  -2   5   2  253.67    5.30
   2   5  -2  255.67    6.50
  -2   5   2  256.07    5.30
   2   5  -2  257.07    5.30
   2  -5  -2  256.37    6.50
   2  -5  -2  255.07    5.30
   2  -5  -2  235.38    6.30
  -2  -5   2  260.57    6.50
  -2  -5   2  256.27    5.30
   2  -5  -2  252.77    5.30
  -2  -5   2  252.37    5.20
   2  -5  -2  256.17    5.40
  -2   5   1   71.09    2.90
   2   5  -1   68.89    2.10
  -2   5   1   73.19    2.10
   2   5  -1   73.29    2.90
  -2   5   1   72.19    2.00
  -2   5   1   69.89    2.00
   2   5  -1   70.89    2.00
   2  -5  -1   73.89    2.90
  -2  -5   1   72.49    2.10
  -2  -5   1   76.09    2.00
   2  -5  -1   71.39    2.00
   2  -5  -1   73.49    2.20
   2  -5  -1   72.39    2.10
   2  -5  -1   71.09    2.00
  -2  -5   1   71.09    2.00
  -2  -5   1   69.79    2.80
  -2   5   0  211.48    5.60
   2   5   0  208.48    4.50
  -2   5   0  205.88    4.30
   2   5   0  207.28    5.60
  -2   5   0  207.88    4.50
   2   5   0  206.08    4.50
   2   5   0  200.68    4.30
  -2   5   0  205.18    4.40
   2  -5   0  207.28    4.30
  -2  -5   0  199.48    5.50
   2  -5   0  201.28    4.40
   2  -5   0  200.18    5.50
   2  -5   0  202.38    4.40
  -2  -5   0  202.88    4.40
  -2  -5   0  206.28    4.30
  -2  -5   0  207.28    4.50
   2  -5   0  205.78    4.50
   2   5   1   13.50    1.30
   2   5   1   13.40    0.90
  -2   5  -1   13.00    0.90
   2   5   1   14.60    0.90
  -2   5  -1   14.90    0.80
  -2   5  -1   15.50    1.40
  -2   5  -1   13.70    0.90
   2   5   1   12.80    0.70
   2  -5   1   13.20    0.90
   2  -5   1   12.10    1.20
   2  -5   1   13.30    0.90
   2  -5   1   14.50    1.00
  -2  -5  -1   12.60    0.80
  -2  -5  -1   13.30    0.90
  -2  -5  -1   15.30    0.80
  -2  -5  -1   13.70    1.30
   2  -5   1   13.30    0.70
  -2   5  -2   43.90    1.50
  -2   5  -2   49.40    2.30
   2   5   2   46.70    1.60
  -2   5  -2   45.80    1.70
   2   5   2   49.10    1.70
   2   5   2   45.40    2.30
   2  -5   2   44.50    2.20
  -2  -5  -2   46.10    1.60
  -2  -5  -2   47.00    1.30
   2  -5   2   46.70    1.70
   2  -5   2   45.50    1.50
  -2  -5  -2   45.50    1.50
  -2  -5  -2   47.60    1.70
  -2  -5  -2   44.60    2.20
  -2   5  -3   10.70    0.80
   2   5   3    9.70    1.10
  -2   5  -3   10.10    1.20
  -2   5  -3    9.60    1.00
   2   5   3   10.00    0.90
   2   5   3    9.90    0.80
  -2  -5  -3    9.50    0.80
   2  -5   3   10.00    1.00
   2  -5   3   10.00    1.10
  -2  -5  -3    9.40    0.70
   2  -5   3   10.90    0.80
  -2  -5  -3    8.60    0.80
   2   5   4  135.69    3.50
   2   5   4  135.39    4.30
  -2   5  -4  132.99    3.60
  -2   5  -4  137.59    4.10
   2  -5   4  131.29    4.10
   2  -5   4  138.89    3.20
  -2  -5  -4  135.69    3.20
  -2  -5  -4  138.19    4.30
  -2  -5  -4  138.49    3.50
  -2  -5  -4  133.09    3.40
   2  -5   4  138.19    3.60
   2   5   5    0.40    0.40
   2   5   5    0.60    0.40
  -2   5  -5    0.20    0.40
  -2   5  -5    0.80    0.40
  -2  -5  -5    0.40    0.30
  -2  -5  -5    0.00    0.30
   2  -5   5    0.00    0.40
  -2  -5  -5    0.50    0.40
   2  -5   5    0.40    0.40
   2  -5   5    0.50    0.30
   2   5   6   10.10    1.30
   2   5   6    9.60    1.20
  -2   5  -6    9.80    1.20
  -2   5  -6   10.80    1.10
   2   5   6    9.40    1.10
  -2  -5  -6   10.40    0.80
   2  -5   6   11.90    1.20
  -2  -5  -6   11.70    0.90
   2  -5   6   10.00    0.80
   2  -5   6    8.70    1.00
   2   5   7    9.50    1.10
  -2   5  -7    7.10    1.00
   2   5   7    8.90    1.20
  -2  -5  -7    9.60    0.80
   2  -5   7    9.60    1.30
  -2  -5  -7    8.90    1.10
   2  -5   7   10.30    1.20
  -2  -5  -7    8.50    0.70
   2  -5   7    9.10    0.80
   2   5   8    1.80    0.70
   2   5   8    1.70    0.60
   2   5   8    2.20    0.70
  -2   5  -8    2.30    0.60
   2   5   8    2.20    0.70
  -2  -5  -8    2.80    0.40
   2  -5   8    1.80    0.50
   2  -5   8    3.00    0.50
   2  -5   8    3.50    0.50
  -2  -5  -8    2.60    0.40
   2  -5   8    2.80    0.70
   2   5   9   -0.30    0.50
   2   5   9    1.90    0.70
  -2   5  -9    0.10    0.40
   2   5   9    0.80    0.60
   2   5   9    1.10    0.60
   2  -5   9    0.30    0.60
   2  -5   9    1.20    0.40
   2  -5   9    0.60    0.30
   2   5  10   50.79    2.80
   2   5  10   46.40    2.20
   2   5  10   46.20    2.10
   2   5  10   41.20    2.10
  -2   6  11    0.40    0.60
   2   6 -11   -0.20    0.50
  -2   6  11    0.10    0.70
  -2   6  11    0.60    0.60
  -2   6  11   -1.20    0.50
   2   6 -11   -0.20    0.60
  -2  -6  11   -0.30    0.70
  -2  -6  11   -0.30    0.30
   2  -6 -11   -0.20    0.40
  -2  -6  11   -0.40    0.40
   2  -6 -11    0.20    0.70
  -2  -6  11   -0.10    0.40
   2  -6 -11   -0.60    0.30
  -2   6  10   39.30    2.30
   2   6 -10   36.70    2.10
  -2   6  10   34.90    1.70
  -2   6  10   40.70    2.30
   2   6 -10   34.50    2.00
  -2   6  10   40.80    1.90
   2  -6 -10   38.70    1.90
  -2  -6  10   39.00    1.60
  -2  -6  10   37.40    1.50
  -2  -6  10   44.80    3.50
   2  -6 -10   37.20    1.40
   2  -6 -10   38.70    1.70
   2  -6 -10   40.70    2.40
  -2   6   9   49.70    2.50
   2   6  -9   51.49    2.40
  -2   6   9   48.90    1.80
  -2   6   9   56.89    2.20
  -2   6   9   57.29    2.80
   2   6  -9   48.30    2.40
  -2  -6   9   50.89    1.80
  -2  -6   9   50.09    1.80
   2  -6  -9   52.19    2.10
   2  -6  -9   54.29    2.40
  -2  -6   9   49.30    1.70
  -2  -6   9   52.19    2.50
   2  -6  -9   51.19    2.80
  -2   6   8    0.50    0.50
  -2   6   8    0.50    0.50
  -2   6   8    0.30    0.40
  -2   6   8    0.50    0.50
   2   6  -8    0.60    0.60
   2   6  -8    0.20    0.60
  -2  -6   8    0.70    0.40
  -2  -6   8    0.20    0.50
   2  -6  -8    0.80    0.40
   2  -6  -8    0.80    0.60
  -2  -6   8    0.60    0.40
  -2  -6   8    0.50    0.40
   2  -6  -8    0.20    0.50
   2  -6  -8    0.70    0.30
  -2   6   7   51.39    2.30
  -2   6   7   49.00    2.50
   2   6  -7   51.89    2.50
  -2   6   7   50.29    1.80
  -2   6   7   52.29    2.00
  -2   6   7   50.89    1.80
   2  -6  -7   54.79    2.80
  -2  -6   7   47.60    1.70
   2  -6  -7   47.60    1.80
   2  -6  -7   51.89    2.00
  -2  -6   7   51.49    1.80
  -2  -6   7   51.69    1.80
  -2  -6   7   50.69    2.20
  -2   6   6   33.20    1.50
  -2   6   6   33.60    1.60
   2   6  -6   34.10    2.10
  -2   6   6   36.80    1.50
  -2   6   6   34.60    2.20
  -2   6   6   32.10    1.80
   2  -6  -6   34.40    1.60
   2  -6  -6   33.40    1.40
  -2  -6   6   33.60    1.40
  -2  -6   6   35.10    1.80
   2  -6  -6   34.00    1.40
  -2  -6   6   36.00    1.50
  -2  -6   6   36.30    1.40
  -2  -6   6   33.30    2.00
   2  -6  -6   32.50    2.20
   2   6  -5  119.79    4.10
  -2   6   5  119.29    3.00
  -2   6   5  119.29    4.20
  -2   6   5  120.59    3.10
  -2   6   5  118.19    3.50
  -2   6   5  122.69    3.20
  -2  -6   5  121.59    3.10
  -2  -6   5  122.79    4.10
   2  -6  -5  122.09    3.20
  -2  -6   5  120.59    2.90
  -2  -6   5  118.99    3.40
   2  -6  -5  119.49    3.10
   2  -6  -5  122.29    4.30
  -2  -6   5  122.49    3.10
  -2   6   4   25.20    1.20
  -2   6   4   24.70    1.20
   2   6  -4   24.80    1.80
  -2   6   4   25.20    1.80
  -2   6   4   24.80    1.30
  -2   6   4   24.50    1.40
   2  -6  -4   23.90    1.30
   2  -6  -4   24.50    1.20
  -2  -6   4   25.40    1.20
   2  -6  -4   27.30    1.90
  -2  -6   4   24.60    1.20
  -2  -6   4   24.20    1.40
  -2  -6   4   25.70    1.70
  -2  -6   4   25.10    1.10
  -2   6   3   75.79    2.30
  -2   6   3   78.19    3.20
  -2   6   3   75.09    2.30
  -2   6   3   75.79    2.20
   2   6  -3   72.49    3.10
  -2   6   3   77.29    2.40
  -2  -6   3   76.49    2.20
   2  -6  -3   74.89    2.30
  -2  -6   3   75.99    2.20
   2  -6  -3   76.99    2.20
   2  -6  -3   74.19    2.20
  -2  -6   3   76.59    2.40
  -2  -6   3   71.49    3.10
  -2  -6   3   74.89    2.10
   2  -6  -3   73.19    3.20
  -2   6   2    5.10    0.70
  -2   6   2    4.70    0.70
  -2   6   2    3.60    0.50
   2   6  -2    3.60    0.80
   2   6  -2    4.70    0.70
   2   6  -2    5.50    0.70
  -2   6   2    5.10    0.70
  -2  -6   2    4.30    0.60
   2  -6  -2    5.00    0.90
   2  -6  -2    4.90    0.70
  -2  -6   2    3.70    0.50
  -2  -6   2    3.50    0.50
  -2  -6   2    3.40    0.80
   2  -6  -2    5.30    0.70
   2  -6  -2    5.70    0.80
  -2  -6   2    4.40    0.60
  -2   6   1   19.40    1.10
  -2   6   1   21.30    1.70
  -2   6   1   20.20    1.10
   2   6  -1   21.80    1.70
  -2   6   1   20.80    1.10
   2   6  -1   21.00    1.10
   2   6  -1   21.80    1.10
   2  -6  -1   21.00    1.10
  -2  -6   1   21.20    1.70
   2  -6  -1   22.00    1.70
   2  -6  -1   22.60    1.10
  -2  -6   1   20.30    1.10
  -2  -6   1   20.20    1.00
   2  -6  -1   21.50    1.20
  -2  -6   1   20.90    1.10
   2  -6  -1   19.10    1.10
   2   6   0    0.40    0.30
   2   6   0    0.90    0.40
  -2   6   0    0.30    0.30
   2   6   0    0.30    0.30
  -2   6   0    1.10    0.50
  -2   6   0    0.90    0.40
  -2   6   0    0.50    0.20
  -2  -6   0    0.10    0.30
   2  -6   0    0.30    0.40
  -2  -6   0    0.70    0.50
   2  -6   0    0.40    0.30
  -2  -6   0    0.50    0.30
   2  -6   0    0.10    0.40
   2  -6   0    0.10    0.30
  -2  -6   0    0.00    0.30
  -2  -6   0    0.40    0.30
   2  -6   0    0.50    0.30
   2   6   1    4.40    0.60
   2   6   1    4.70    0.60
  -2   6  -1    4.60    0.60
  -2   6  -1    4.40    0.80
  -2   6  -1    5.20    0.80
  -2   6  -1    4.50    0.60
   2   6   1    4.30    0.80
  -2  -6  -1    4.50    0.70
   2  -6   1    4.40    0.90
   2  -6   1    4.80    0.60
   2  -6   1    6.70    0.90
  -2  -6  -1    5.20    0.70
  -2  -6  -1    5.00    0.70
   2  -6   1    4.60    0.70
  -2  -6  -1    4.60    0.90
   2  -6   1    4.10    0.60
  -2  -6  -1    5.30    0.60
   2   6   2   69.09    1.90
  -2   6  -2   71.09    1.70
  -2   6  -2   71.59    2.40
  -2   6  -2   74.09    3.10
   2   6   2   72.89    3.20
   2   6   2   74.39    2.30
  -2   6  -2   73.49    2.20
   2  -6   2   74.79    3.10
   2  -6   2   71.39    2.30
  -2  -6  -2   71.99    3.10
  -2  -6  -2   71.09    2.20
   2  -6   2   70.89    2.20
  -2  -6  -2   70.89    2.20
  -2  -6  -2   72.49    2.30
   2  -6   2   72.49    2.20
  -2  -6  -2   70.09    1.80
  -2   6  -3  120.39    4.10
   2   6   3  114.89    3.20
   2   6   3  113.49    4.10
  -2   6  -3  118.29    3.00
  -2   6  -3  118.99    3.30
  -2  -6  -3  117.49    3.00
   2  -6   3  115.79    4.10
  -2  -6  -3  113.39    3.00
  -2  -6  -3  116.69    2.50
  -2  -6  -3  113.59    3.20
  -2  -6  -3  115.69    4.10
   2  -6   3  118.99    3.30
   2  -6   3  115.49    3.00
  -2   6  -4   26.90    1.50
   2   6   4   28.10    2.00
   2   6   4   27.00    1.50
  -2   6  -4   29.40    1.90
  -2  -6  -4   27.20    1.30
  -2  -6  -4   28.20    1.40
   2  -6   4   28.50    1.60
   2  -6   4   29.30    1.30
   2  -6   4   26.50    1.90
  -2  -6  -4   27.00    1.20
  -2   6  -5   40.40    2.20
  -2   6  -5   42.30    2.20
   2   6   5   36.90    1.80
   2   6   5   39.80    2.40
   2  -6   5   40.50    1.90
  -2  -6  -5   39.80    1.60
   2  -6   5   39.30    1.50
   2  -6   5   36.10    2.20
   2   6   6    2.30    0.70
  -2   6  -6    2.30    0.70
   2   6   6    3.90    0.80
  -2   6  -6    2.80    0.60
  -2  -6  -6    3.10    0.50
  -2  -6  -6    3.90    0.60
  -2  -6  -6    4.10    0.70
   2  -6   6    4.80    0.70
   2  -6   6    3.20    0.70
   2   6   7   79.19    2.90
  -2   6  -7   86.59    3.30
   2   6   7   84.79    3.30
  -2  -6  -7   81.19    2.90
   2  -6   7   86.29    2.50
  -2  -6  -7   83.19    2.40
   2  -6   7   88.79    3.10
   2  -6   7   84.49    2.40
   2   6   8   24.70    2.00
  -2   6  -8   23.40    1.70
   2   6   8   24.50    1.70
   2   6   8   27.90    2.20
   2  -6   8   27.40    1.80
   2  -6   8   21.10    1.40
   2  -6   8   22.20    1.50
  -2  -6  -8   24.00    1.20
   2  -6   8   24.20    1.30
   2   6   9   -0.20    0.60
   2   6   9   -0.60    0.50
   2   6   9   -0.40    0.60
  -2   6  -9   -0.10    0.60
   2  -6   9   -0.30    0.40
  -2  -6  -9   -0.50    0.30
  -2  -6  -9   -0.10    0.30
   2  -6   9   -0.50    0.70
   2  -6   9   -0.40    0.40
   2  -6   9    0.00    0.40
   2   6  10    1.00    0.80
   2   6  10    1.00    0.70
   2   6  10    0.30    0.70
   2   6  10    0.60    0.70
   2  -6  10    0.70    0.80
   2  -6  10    0.50    0.40
  -2   7  11    5.60    1.20
   2   7 -11    5.60    0.90
   2   7 -11    7.80    1.10
   2  -7 -11    7.80    1.10
  -2  -7  11    9.60    1.00
  -2  -7  11    7.10    1.20
  -2  -7  11    7.00    0.90
   2  -7 -11    8.00    0.90
   2  -7 -11    7.20    1.10
  -2   7  10    0.70    0.60
   2   7 -10    0.00    0.60
  -2   7  10   -0.90    0.50
   2   7 -10    0.10    0.60
  -2   7  10    0.30    0.50
  -2   7  10    0.30    0.80
  -2  -7  10    0.60    0.40
  -2  -7  10    0.30    0.70
   2  -7 -10    0.10    0.40
  -2  -7  10   -0.50    0.40
  -2  -7  10    0.40    0.40
   2  -7 -10    0.20    0.40
  -2   7   9   44.60    3.70
   2   7  -9   49.60    2.60
  -2   7   9   41.60    1.80
  -2   7   9   46.50    2.10
  -2   7   9   47.20    2.50
   2   7  -9   50.09    2.70
  -2  -7   9   49.99    3.00
  -2  -7   9   48.00    1.80
  -2  -7   9   43.70    2.20
   2  -7  -9   47.30    1.80
   2  -7  -9   44.50    4.10
  -2  -7   9   49.70    1.80
   2  -7  -9   44.20    1.80
   2  -7  -9   46.90    2.10
  -2   7   8   14.10    1.50
  -2   7   8   16.20    1.30
   2   7  -8   16.30    1.70
  -2   7   8   12.70    1.10
  -2   7   8   13.80    1.80
  -2  -7   8   13.00    1.10
  -2  -7   8   15.60    1.50
  -2  -7   8   13.40    1.10
  -2  -7   8   13.20    1.00
   2  -7  -8   12.40    1.70
   2  -7  -8   14.60    1.20
   2  -7  -8   13.00    1.00
  -2   7   7    4.60    1.10
  -2   7   7    4.50    0.80
  -2   7   7    5.70    0.80
  -2   7   7    6.70    0.90
   2  -7  -7    6.00    0.90
  -2  -7   7    6.90    0.90
  -2  -7   7    7.30    0.80
  -2  -7   7    4.90    0.90
   2  -7  -7    5.60    1.20
   2  -7  -7    7.50    0.90
  -2  -7   7    6.00    0.90
  -2   7   6    2.00    0.60
  -2   7   6    2.20    0.60
  -2   7   6    2.80    0.90
   2   7  -6    1.50    0.70
  -2   7   6    2.40    0.60
  -2   7   6    2.10    0.60
  -2  -7   6    2.60    0.80
  -2  -7   6    2.40    0.50
  -2  -7   6    2.10    0.60
   2  -7  -6    2.40    0.60
  -2  -7   6    2.80    0.60
  -2  -7   6    2.60    0.50
   2  -7  -6    2.00    0.40
   2  -7  -6    2.10    0.50
  -2   7   5   15.80    1.10
   2   7  -5   17.80    1.60
  -2   7   5   15.20    1.20
  -2   7   5   16.60    1.30
  -2   7   5   17.30    1.10
  -2   7   5   18.30    1.80
   2  -7  -5   18.50    1.80
  -2  -7   5   16.70    1.10
   2  -7  -5   17.00    1.20
   2  -7  -5   17.20    1.10
  -2  -7   5   15.70    1.00
  -2  -7   5   17.60    1.40
  -2  -7   5   16.00    1.10
  -2  -7   5   16.10    1.60
   2  -7  -5   15.50    1.10
  -2   7   4    3.80    0.60
   2   7  -4    3.40    0.80
  -2   7   4    4.00    0.90
  -2   7   4    4.40    0.70
  -2   7   4    4.60    0.60
  -2   7   4    4.30    0.70
   2  -7  -4    3.00    0.70
  -2  -7   4    4.60    0.70
  -2  -7   4    4.50    0.80
   2  -7  -4    4.80    0.60
  -2  -7   4    3.80    0.80
  -2  -7   4    3.70    0.60
   2  -7  -4    4.40    0.70
  -2  -7   4    3.50    0.60
   2  -7  -4    4.50    0.70
  -2   7   3   61.79    2.10
  -2   7   3   59.49    2.00
  -2   7   3   60.99    2.20
  -2   7   3   58.69    2.10
  -2   7   3   61.49    3.00
   2   7  -3   60.89    3.00
   2  -7  -3   61.99    2.10
  -2  -7   3   56.89    2.90
  -2  -7   3   60.39    2.00
   2  -7  -3   62.89    3.10
  -2  -7   3   59.99    2.20
  -2  -7   3   59.49    2.10
  -2  -7   3   61.79    2.10
   2  -7  -3   58.79    2.10
   2  -7  -3   62.39    2.10
  -2   7   2    1.10    0.40
  -2   7   2    1.40    0.50
  -2   7   2    0.80    0.40
   2   7  -2    1.20    0.40
  -2   7   2    0.40    0.30
  -2   7   2    0.90    0.90
   2   7  -2    0.40    0.50
   2   7  -2    0.90    0.40
  -2  -7   2    0.60    0.40
   2  -7  -2    0.50    0.40
  -2  -7   2    0.30    0.40
  -2  -7   2    0.90    0.40
   2  -7  -2    1.00    0.50
  -2  -7   2    1.00    0.40
   2  -7  -2    1.00    0.50
  -2  -7   2    1.10    0.60
  -2   7   1  302.67    6.30
  -2   7   1  298.37    7.90
  -2   7   1  298.27    6.50
  -2   7   1  308.67    6.50
   2   7  -1  304.77    6.40
   2   7  -1  309.87    8.10
   2   7  -1  296.47    6.40
  -2  -7   1  300.07    6.30
  -2  -7   1  293.37    7.90
  -2  -7   1  295.27    6.40
   2  -7  -1  295.77    6.40
   2  -7  -1  292.27    6.40
  -2  -7   1  290.87    6.40
   2  -7  -1  298.57    6.40
   2  -7  -1  313.77    8.20
  -2  -7   1  296.07    6.40
  -2   7   0    0.40    0.30
  -2   7   0    0.60    0.30
  -2   7   0    0.60    0.40
   2   7   0    0.30    0.40
  -2   7   0    0.10    0.50
   2   7   0    0.40    0.50
   2   7   0    0.50    0.30
  -2  -7   0    0.30    0.30
   2  -7   0    0.60    0.60
   2  -7   0    0.70    0.40
  -2  -7   0    0.30    0.40
   2  -7   0    0.30    0.40
  -2  -7   0    0.50    0.30
  -2  -7   0    0.80    0.30
  -2  -7   0    0.90    0.60
   2  -7   0    0.50    0.40
   2   7   1   60.49    1.90
   2   7   1   59.89    2.20
   2   7   1   58.49    3.00
  -2   7  -1   61.59    1.80
  -2   7  -1   64.49    3.10
  -2   7  -1   65.89    2.10
  -2   7  -1   61.39    2.20
  -2  -7  -1   60.69    2.10
   2  -7   1   60.69    3.00
  -2  -7  -1   62.89    2.10
  -2  -7  -1   62.79    2.10
   2  -7   1   62.49    2.10
   2  -7   1   61.49    2.20
  -2  -7  -1   65.99    2.20
   2  -7   1   61.49    2.10
  -2  -7  -1   63.49    3.10
   2   7   2    1.20    0.40
  -2   7  -2    1.00    0.40
   2   7   2    1.60    0.50
   2   7   2    1.60    0.60
  -2   7  -2    1.10    0.40
  -2   7  -2    1.60    0.70
  -2  -7  -2    1.40    0.50
  -2  -7  -2    1.10    0.60
   2  -7   2    1.00    0.40
  -2  -7  -2    1.70    0.40
   2  -7   2    1.90    0.50
   2  -7   2    0.90    0.60
  -2  -7  -2    1.30    0.40
   2  -7   2    1.30    0.40
  -2  -7  -2    1.70    0.40
  -2   7  -3   62.69    2.40
   2   7   3   59.39    1.70
   2   7   3   57.79    2.20
   2   7   3   59.79    3.00
  -2   7  -3   61.19    3.00
  -2  -7  -3   62.69    3.00
   2  -7   3   56.79    2.10
   2  -7   3   61.39    2.30
  -2  -7  -3   57.79    2.20
   2  -7   3   59.69    2.00
  -2  -7  -3   58.69    1.70
   2  -7   3   56.69    2.90
  -2  -7  -3   57.29    2.00
  -2  -7  -3   57.79    2.00
   2   7   4   12.50    1.50
  -2   7  -4   12.40    1.50
  -2   7  -4   11.70    1.30
   2   7   4   13.00    1.20
  -2  -7  -4   12.40    1.00
   2  -7   4   12.00    1.40
   2  -7   4   12.40    1.00
  -2  -7  -4   12.60    1.10
  -2  -7  -4   14.20    1.00
  -2  -7  -4   12.00    1.70
   2  -7   4   12.50    1.30
  -2   7  -5   10.60    1.50
   2   7   5    8.20    1.10
  -2   7  -5   10.00    1.20
   2   7   5    6.00    1.10
  -2  -7  -5    7.70    0.90
  -2  -7  -5    8.30    0.90
  -2  -7  -5    9.90    1.50
  -2  -7  -5    9.10    1.10
   2  -7   5    9.70    1.30
   2  -7   5   10.80    1.00
  -2   7  -6  108.09    4.00
   2   7   6  103.09    4.30
   2   7   6  109.09    3.80
  -2   7  -6  106.89    3.60
   2   7   6  106.39    3.40
   2  -7   6  108.59    2.90
   2  -7   6  108.59    3.50
  -2  -7  -6  102.19    3.30
   2   7   7    9.90    1.30
  -2   7  -7    8.20    1.20
   2   7   7   11.90    1.80
  -2  -7  -7    8.00    1.00
  -2  -7  -7   10.10    1.00
   2  -7   7    8.30    1.30
   2  -7   7   10.40    1.50
   2  -7   7   10.00    1.00
   2   7   8    2.30    0.80
   2   7   8    0.60    0.70
  -2   7  -8    1.10    0.70
   2   7   8    1.80    0.70
   2   7   8    0.70    0.70
   2  -7   8    1.80    0.80
   2  -7   8    0.10    0.50
  -2  -7  -8    0.80    0.50
   2  -7   8    1.60    0.50
  -2  -7  -8    1.00    0.40
  -2  -7  -8    1.00    0.70
   2  -7   8    0.60    0.40
   2   7   9   16.80    2.10
   2   7   9   18.90    1.90
   2   7   9   20.20    1.70
  -2   7  -9   19.20    1.70
   2  -7   9   16.60    1.70
   2  -7   9   15.30    1.40
  -2  -7  -9   15.80    1.30
  -2  -7  -9   17.70    1.10
   2  -7   9   16.60    1.10
   2  -7   9   19.00    1.30
  -2   8  10    4.30    1.20
   2   8 -10    6.10    1.10
   2   8 -10    3.40    1.00
  -2   8  10    6.20    1.00
  -2   8  10    5.30    0.90
  -2  -8  10    4.90    1.10
   2  -8 -10    5.20    0.70
  -2  -8  10    4.40    0.70
   2  -8 -10    7.10    1.10
  -2  -8  10    4.80    0.90
   2  -8 -10    5.50    0.90
  -2  -8  10    6.40    0.90
   2  -8 -10    7.60    1.30
  -2   8   9   80.39    3.40
  -2   8   9   74.49    2.40
   2   8  -9   80.59    3.60
  -2   8   9   89.29    4.00
  -2   8   9   82.09    3.10
   2   8  -9   77.79    3.60
   2  -8  -9   78.89    2.60
   2  -8  -9   81.29    4.00
  -2  -8   9   79.99    2.50
  -2  -8   9   83.69    3.30
   2  -8  -9   77.19    2.50
  -2  -8   9   81.69    2.60
  -2  -8   9   83.29    2.60
  -2   8   8   39.30    2.00
   2   8  -8   34.00    2.40
  -2   8   8   36.80    2.30
  -2   8   8   33.70    1.60
  -2   8   8   35.60    2.70
  -2  -8   8   37.00    1.70
  -2  -8   8   39.90    1.90
   2  -8  -8   38.00    2.80
  -2  -8   8   37.50    1.60
  -2  -8   8   36.20    2.30
  -2   8   7   90.59    3.40
  -2   8   7   85.19    2.60
   2   8  -7   91.19    4.00
  -2   8   7   90.89    3.00
  -2   8   7   96.59    4.20
  -2  -8   7   91.99    2.80
   2  -8  -7   91.69    2.80
   2  -8  -7   89.99    3.00
  -2  -8   7   92.19    2.80
  -2  -8   7   91.19    3.30
  -2  -8   7   86.89    2.70
   2  -8  -7  102.99    4.80
  -2   8   6   21.40    2.20
   2   8  -6   20.00    2.00
  -2   8   6   21.40    1.60
  -2   8   6   20.10    1.30
  -2   8   6   20.60    1.40
  -2  -8   6   21.60    1.60
   2  -8  -6   23.00    1.40
   2  -8  -6   20.60    1.40
   2  -8  -6   20.10    1.30
  -2  -8   6   21.50    1.30
  -2  -8   6   22.70    1.40
  -2  -8   6   22.40    2.00
  -2  -8   6   20.10    1.30
   2  -8  -6   20.30    2.10
   2   8  -5   18.50    1.90
  -2   8   5   17.40    1.40
  -2   8   5   15.60    1.20
  -2   8   5   16.10    1.30
  -2   8   5   20.80    2.10
   2  -8  -5   19.00    1.20
  -2  -8   5   16.10    1.70
   2  -8  -5   16.30    1.80
   2  -8  -5   19.00    1.30
   2  -8  -5   17.00    1.20
  -2  -8   5   15.50    1.30
  -2  -8   5   17.30    1.20
  -2  -8   5   15.60    1.10
  -2  -8   5   20.20    1.30
  -2   8   4   10.50    1.20
  -2   8   4   10.60    1.10
  -2   8   4    9.20    1.00
  -2   8   4   12.70    1.10
  -2   8   4   10.70    1.60
   2   8  -4   10.80    1.60
   2  -8  -4   10.40    1.10
   2  -8  -4   11.00    1.10
  -2  -8   4    9.80    1.00
  -2  -8   4    9.70    1.50
  -2  -8   4   10.90    1.00
  -2  -8   4   11.20    1.10
   2  -8  -4    9.30    1.00
  -2  -8   4   12.30    1.30
   2  -8  -4    8.90    1.40
   2  -8  -4    9.80    1.10
  -2   8   3    2.70    0.70
  -2   8   3    3.50    0.70
   2   8  -3    2.50    0.40
   2   8  -3    2.30    0.60
  -2   8   3    2.70    0.60
  -2   8   3    2.70    0.60
   2   8  -3    2.20    0.80
  -2  -8   3    2.10    0.60
  -2  -8   3    2.40    0.50
   2  -8  -3    3.70    1.20
  -2  -8   3    2.80    0.60
   2  -8  -3    3.00    0.70
   2  -8  -3    1.90    0.90
  -2  -8   3    2.30    0.80
  -2  -8   3    2.20    0.50
   2   8  -2   18.90    1.30
   2   8  -2   17.90    1.30
  -2   8   2   17.90    1.20
   2   8  -2   21.60    1.30
  -2   8   2   19.90    1.20
  -2   8   2   18.80    1.30
  -2   8   2   21.40    2.00
   2   8  -2   19.50    1.90
   2  -8  -2   21.40    1.40
   2  -8  -2   18.80    1.30
  -2  -8   2   19.80    1.30
  -2  -8   2   20.50    1.30
   2  -8  -2   16.50    1.90
  -2  -8   2   18.60    1.20
  -2  -8   2   21.80    1.40
   2  -8  -2   20.60    1.30
  -2  -8   2   19.40    1.90
  -2   8   1    1.10    0.40
   2   8  -1    0.70    0.50
   2   8  -1    0.80    0.50
   2   8  -1    0.80    0.40
  -2   8   1    0.70    0.50
  -2   8   1    1.90    0.50
  -2   8   1    0.80    0.60
   2  -8  -1    0.10    0.30
   2  -8  -1    1.20    0.50
  -2  -8   1    0.60    0.40
   2  -8  -1    0.70    0.50
  -2  -8   1    1.10    0.40
  -2  -8   1    0.60    0.60
   2  -8  -1   -0.10    0.50
  -2  -8   1    1.10    0.50
  -2  -8   1    1.10    0.50
   2   8   0    0.30    0.40
   2   8   0    0.40    0.40
  -2   8   0    0.20    0.40
   2   8   0    0.00    0.40
  -2   8   0   -0.10    0.50
  -2   8   0    0.20    0.30
  -2   8   0    0.60    0.50
  -2  -8   0    0.10    0.40
  -2  -8   0    0.20    0.40
   2  -8   0   -0.10    0.40
   2  -8   0    0.30    0.50
  -2  -8   0    1.10    0.70
   2  -8   0    0.10    0.50
  -2  -8   0    0.20    0.40
  -2  -8   0    0.60    0.50
   2  -8   0    0.40    0.40
   2   8   1    0.60    0.60
  -2   8  -1    1.10    0.50
  -2   8  -1    0.30    0.60
   2   8   1    0.40    0.40
  -2   8  -1    0.60    0.30
   2   8   1    0.40    0.40
   2  -8   1    0.70    0.50
  -2  -8  -1    1.20    0.50
  -2  -8  -1    0.60    0.40
   2  -8   1    0.40    0.60
  -2  -8  -1    0.40    0.60
   2  -8   1    0.50    0.50
  -2  -8  -1    0.70    0.40
  -2  -8  -1    0.60    0.40
   2  -8   1    0.50    0.50
   2   8   2    5.10    0.80
   2   8   2    3.10    0.60
  -2   8  -2    3.30    0.70
   2   8   2    2.50    0.80
  -2   8  -2    4.70    1.00
  -2  -8  -2    4.90    1.10
  -2  -8  -2    4.60    0.70
  -2  -8  -2    4.50    0.70
  -2  -8  -2    4.00    0.60
   2  -8   2    4.40    0.70
  -2  -8  -2    4.30    0.60
   2  -8   2    3.00    0.90
   2  -8   2    5.30    1.10
   2   8   3   11.60    1.10
  -2   8  -3   10.60    1.10
  -2   8  -3   10.40    1.60
   2   8   3   13.90    1.70
   2   8   3   11.70    0.90
   2  -8   3    9.90    1.10
  -2  -8  -3    9.80    1.00
  -2  -8  -3   10.70    1.00
   2  -8   3   10.60    1.00
   2  -8   3   11.70    1.30
  -2  -8  -3   10.00    1.00
  -2  -8  -3   11.20    1.10
  -2  -8  -3    9.40    1.40
  -2   8  -4    3.70    1.00
   2   8   4    3.30    0.70
   2   8   4    3.30    0.70
   2   8   4    2.60    0.90
  -2  -8  -4    3.10    0.60
  -2  -8  -4    2.80    0.60
   2  -8   4    2.40    0.50
   2  -8   4    2.10    0.60
  -2  -8  -4    4.50    1.00
   2  -8   4    2.30    0.70
   2  -8   4    3.20    0.80
  -2   8  -5   61.39    3.20
   2   8   5   60.89    2.50
   2   8   5   62.39    2.70
   2   8   5   63.09    3.40
   2  -8   5   59.59    2.20
   2  -8   5   59.99    2.30
  -2  -8  -5   57.49    2.20
   2  -8   5   62.19    2.60
   2  -8   5   62.19    2.30
  -2  -8  -5   60.99    2.40
   2   8   6   26.50    2.30
  -2   8  -6   20.90    2.50
  -2   8  -6   26.70    2.20
   2   8   6   25.90    2.10
   2  -8   6   26.00    1.50
  -2  -8  -6   26.80    1.50
   2  -8   6   22.00    2.80
   2  -8   6   25.70    2.10
   2  -8   6   27.90    1.50
  -2   8  -7   88.19    3.40
  -2   8  -7   88.69    3.90
   2   8   7   88.49    4.20
   2   8   7   92.79    3.30
   2   8   7   96.29    3.70
   2  -8   7   91.79    2.70
   2  -8   7   88.19    3.80
  -2  -8  -7   87.29    2.80
  -2  -8  -7   91.19    3.30
   2  -8   7   94.39    3.50
  -2  -8  -7   91.39    2.80
   2  -8   7   93.49    2.90
   2   8   8   13.40    1.70
   2   8   8    9.60    1.50
   2   8   8   14.90    1.60
  -2  -8  -8   13.40    1.30
   2  -8   8    9.80    1.50
  -2  -8  -8   12.90    1.40
   2  -8   8   10.50    1.00
   2  -8   8   12.80    1.70
  -2   9   9   -0.50    1.00
  -2   9   9    0.10    0.50
  -2   9   9    0.10    0.40
   2   9  -9   -1.80    0.80
  -2  -9   9    1.00    0.50
   2  -9  -9   -1.10    0.60
  -2  -9   9   -0.40    0.40
   2  -9  -9    0.40    0.90
   2  -9  -9   -0.10    0.60
  -2  -9   9   -0.30    0.40
   2  -9  -9   -0.30    0.30
  -2  -9   9   -0.40    0.70
  -2   9   8   16.50    2.20
  -2   9   8   11.70    1.10
   2   9  -8   13.30    1.90
  -2   9   8   13.90    1.30
  -2   9   8   14.70    1.60
  -2  -9   8   13.40    1.20
   2  -9  -8   15.90    1.50
   2  -9  -8   12.90    1.10
  -2  -9   8   18.00    1.30
  -2  -9   8   16.60    1.70
   2  -9  -8   14.80    1.20
   2  -9  -8   16.00    2.20
  -2  -9   8   14.00    1.10
  -2   9   7    5.20    1.00
  -2   9   7    5.10    0.70
  -2   9   7    6.60    1.10
  -2   9   7    6.10    1.30
   2   9  -7    3.90    1.10
  -2  -9   7    7.30    1.10
   2  -9  -7    7.50    1.00
  -2  -9   7    4.60    0.90
   2  -9  -7    4.80    1.60
  -2  -9   7    7.10    1.10
  -2  -9   7    6.90    0.90
   2  -9  -7    7.20    1.00
  -2   9   6    0.40    0.40
   2   9  -6    1.00    0.70
  -2   9   6    0.70    0.50
  -2   9   6    0.30    0.60
  -2   9   6    0.20    0.50
   2  -9  -6    0.50    0.40
  -2  -9   6    0.70    0.50
  -2  -9   6   -0.30    0.40
  -2  -9   6    0.40    0.80
   2  -9  -6    0.10    0.40
   2  -9  -6    0.00    0.70
  -2  -9   6    0.10    0.60
  -2   9   5   26.90    1.50
  -2   9   5   29.00    1.80
  -2   9   5   29.60    2.50
  -2   9   5   29.10    1.70
   2   9  -5   25.30    2.30
  -2  -9   5   29.20    1.70
  -2  -9   5   29.40    1.80
   2  -9  -5   25.30    1.50
   2  -9  -5   27.50    2.50
   2  -9  -5   28.60    1.60
  -2  -9   5   27.60    1.60
   2  -9  -5   27.70    1.70
  -2  -9   5   31.90    2.50
  -2   9   4    9.40    1.00
  -2   9   4    6.90    1.30
   2   9  -4   12.30    1.80
  -2   9   4    8.10    1.20
  -2   9   4    9.10    1.10
  -2  -9   4    9.50    1.10
   2  -9  -4    8.50    1.10
  -2  -9   4    9.90    1.30
  -2  -9   4    9.20    1.10
   2  -9  -4    8.80    1.00
  -2  -9   4    7.50    1.20
   2  -9  -4    7.30    1.40
  -2  -9   4    6.30    1.20
   2  -9  -4    8.90    1.00
   2  -9  -4   10.50    1.20
  -2   9   3    4.70    1.10
   2   9  -3    3.50    1.00
  -2   9   3    6.40    1.00
   2   9  -3    4.60    0.70
  -2   9   3    6.10    0.90
  -2   9   3    4.70    0.70
  -2  -9   3    4.60    0.80
   2  -9  -3    5.20    0.80
   2  -9  -3    3.70    0.70
  -2  -9   3    4.30    0.70
   2  -9  -3    4.10    0.80
   2  -9  -3    5.00    0.80
  -2  -9   3    3.40    1.00
  -2  -9   3    4.30    0.70
   2  -9  -3    4.90    1.20
  -2   9   2   61.79    3.40
   2   9  -2   57.59    2.00
  -2   9   2   58.39    2.30
   2   9  -2   57.69    2.20
   2   9  -2   57.09    3.30
  -2   9   2   55.49    2.20
   2   9  -2   58.59    2.40
  -2  -9   2   55.69    2.20
   2  -9  -2   58.59    2.30
  -2  -9   2   56.59    2.20
  -2  -9   2   55.59    2.50
  -2  -9   2   59.29    2.30
   2  -9  -2   59.49    2.30
   2  -9  -2   58.29    3.40
  -2  -9   2   61.49    3.30
   2  -9  -2   55.79    2.30
   2   9  -1   22.80    1.30
   2   9  -1   27.90    2.30
   2   9  -1   23.70    1.50
  -2   9   1   23.80    1.40
   2   9  -1   23.50    1.50
  -2   9   1   22.60    2.20
  -2   9   1   18.90    2.40
   2  -9  -1   23.20    1.50
   2  -9  -1   26.50    1.50
  -2  -9   1   25.20    1.50
  -2  -9   1   23.30    1.50
  -2  -9   1   23.00    2.20
   2  -9  -1   24.20    1.50
   2  -9  -1   22.80    2.20
   2  -9  -1   23.60    1.60
  -2  -9   1   21.80    1.40
  -2  -9   1   24.80    1.50
   2   9   0  137.79    3.80
  -2   9   0  145.39    3.60
  -2   9   0  141.39    4.10
   2   9   0  139.09    3.80
   2   9   0  146.19    4.00
  -2   9   0  143.99    5.40
   2   9   0  143.89    5.60
   2  -9   0  142.89    4.00
  -2  -9   0  141.19    3.90
  -2  -9   0  142.79    4.00
   2  -9   0  147.19    5.60
  -2  -9   0  133.29    5.30
  -2  -9   0  137.79    3.90
   2  -9   0  145.09    4.00
  -2  -9   0  145.29    3.80
   2  -9   0  143.59    4.00
   2   9   1    4.40    0.70
  -2   9  -1    4.20    0.80
   2   9   1    3.00    0.60
   2   9   1    4.40    0.70
  -2   9  -1    3.60    1.00
   2  -9   1    2.80    1.00
  -2  -9  -1    5.00    0.80
  -2  -9  -1    4.20    1.10
  -2  -9  -1    4.30    0.70
   2  -9   1    4.80    0.80
   2  -9   1    3.70    0.70
   2   9   2    0.40    0.50
  -2   9  -2    0.30    0.40
   2   9   2    0.50    0.40
   2   9   2    1.10    0.50
  -2   9  -2    1.50    0.70
   2  -9   2    1.10    0.70
  -2  -9  -2    0.80    0.50
   2  -9   2    0.80    0.50
  -2  -9  -2    0.40    0.50
  -2  -9  -2    1.20    0.50
  -2  -9  -2   -0.20    0.40
   2  -9   2    0.60    0.50
   2  -9   2    0.20    0.40
   2  -9   2    0.70    0.50
   2   9   3    1.20    0.60
   2   9   3    0.40    0.50
   2   9   3    0.70    0.40
   2   9   3    0.90    0.70
  -2   9  -3    0.20    0.70
   2  -9   3    0.80    0.60
  -2  -9  -3    1.00    0.70
  -2  -9  -3    0.70    0.40
   2  -9   3   -0.50    0.60
  -2  -9  -3    0.90    0.40
   2  -9   3    0.60    0.50
  -2  -9  -3    0.50    0.50
   2  -9   3    0.70    0.50
   2  -9   3    0.80    0.50
   2   9   4    9.50    1.30
   2   9   4    9.90    0.80
   2   9   4    8.10    1.40
   2  -9   4    8.90    1.10
   2  -9   4    8.40    1.00
  -2  -9  -4   10.30    1.10
  -2  -9  -4    9.60    1.10
  -2  -9  -4    6.40    1.30
   2  -9   4    9.90    1.10
   2   9   5    0.20    0.50
  -2   9  -5    0.50    0.70
   2   9   5   -0.40    0.60
  -2  -9  -5   -0.20    0.40
  -2  -9  -5    0.40    0.50
  -2  -9  -5    0.50    0.80
   2  -9   5    0.10    0.60
   2  -9   5    1.00    0.50
  -2  -9  -5    0.70    0.50
   2  -9   5    0.20    0.50
   2  -9   5    1.00    0.50
   2   9   6    5.40    1.00
  -2   9  -6    4.00    0.90
   2   9   6    3.80    0.90
   2   9   6    4.90    1.20
  -2   9  -6    4.70    1.10
   2  -9   6    3.20    0.90
  -2  -9  -6    4.80    0.80
   2  -9   6    4.60    0.80
   2  -9   6    5.30    0.80
  -2  -9  -6    4.70    0.70
  -2  -9  -6    5.60    0.80
   2  -9   6    5.00    1.00
   2  -9   6    4.60    0.70
   2   9   7   -0.80    0.40
   2   9   7    0.10    0.60
   2   9   7   -0.80    0.70
   2  -9   7   -0.90    0.60
   2  -9   7    0.90    0.50
   2  -9   7   -0.40    0.40
   2  -9   7   -0.70    0.50
  -2  -9  -7   -0.90    1.00
  -2  10   8   22.10    2.70
  -2  10   8   26.80    2.00
  -2  10   8   22.90    1.70
   2  10  -8   21.10    2.20
  -2 -10   8   22.40    1.40
   2 -10  -8   22.20    1.50
   2 -10  -8   22.00    1.60
   2 -10  -8   22.50    2.20
   2 -10  -8   15.90    2.90
  -2 -10   8   22.90    1.60
  -2 -10   8   20.50    1.90
  -2 -10   8   22.90    1.60
  -2  10   7    7.10    1.40
  -2  10   7    9.20    1.30
  -2  10   7    6.10    1.00
  -2  10   7    6.10    1.00
  -2 -10   7    6.30    0.90
  -2 -10   7    9.60    1.10
   2 -10  -7    7.40    1.50
   2 -10  -7    9.10    1.20
   2 -10  -7    8.20    1.10
  -2 -10   7    7.20    1.10
  -2 -10   7    8.80    1.20
   2 -10  -7   10.00    1.30
  -2  10   6   37.00    2.00
  -2  10   6   36.40    3.10
  -2  10   6   33.00    2.10
   2  10  -6   34.90    2.80
   2 -10  -6   38.30    1.90
  -2 -10   6   36.50    1.90
   2 -10  -6   32.90    2.90
   2 -10  -6   36.50    1.90
  -2 -10   6   35.60    2.20
   2 -10  -6   33.60    2.00
  -2 -10   6   36.20    2.80
  -2 -10   6   36.20    1.80
  -2 -10   6   33.90    1.90
   2  10  -5   19.30    2.20
  -2  10   5   24.70    1.80
  -2  10   5   22.10    1.90
  -2  10   5   20.80    2.40
  -2  10   5   23.60    1.70
   2 -10  -5   24.40    1.60
  -2 -10   5   22.30    1.60
   2 -10  -5   23.60    1.60
   2 -10  -5   23.00    1.50
  -2 -10   5   25.10    1.80
   2 -10  -5   24.90    2.60
  -2 -10   5   24.20    1.50
  -2  10   4   56.39    2.50
  -2  10   4   59.19    2.60
  -2  10   4   52.89    2.20
  -2  10   4   52.79    3.50
   2  10  -4   55.89    3.40
  -2 -10   4   56.79    2.30
  -2 -10   4   59.59    3.70
   2 -10  -4   55.19    2.40
   2 -10  -4   55.39    3.60
  -2 -10   4   58.09    2.50
  -2 -10   4   59.69    2.50
   2 -10  -4   56.99    2.40
   2 -10  -4   56.49    2.30
  -2 -10   4   57.19    2.40
  -2  10   3   30.20    2.70
  -2  10   3   29.80    1.80
  -2  10   3   29.20    1.70
   2  10  -3   27.70    2.50
  -2 -10   3   28.50    1.60
  -2 -10   3   30.30    1.70
   2 -10  -3   29.50    1.80
  -2 -10   3   31.00    1.80
  -2 -10   3   32.40    2.70
  -2 -10   3   31.20    1.90
   2 -10  -3   28.30    1.70
   2 -10  -3   30.20    2.80
   2 -10  -3   28.60    1.80
   2  10  -2   27.20    1.40
   2  10  -2   30.20    1.70
  -2  10   2   28.50    1.60
  -2  10   2   29.60    2.70
   2  10  -2   33.10    2.60
  -2  10   2   27.80    1.70
   2 -10  -2   28.30    1.80
  -2 -10   2   26.60    1.60
   2 -10  -2   31.70    2.10
  -2 -10   2   29.40    1.70
  -2 -10   2   29.60    1.80
   2 -10  -2   29.50    2.60
  -2 -10   2   27.20    1.60
   2 -10  -2   28.80    1.70
  -2 -10   2   28.30    2.50
   2  10  -1    0.40    0.40
   2  10  -1    0.10    0.40
  -2  10   1   -0.60    0.40
   2  10  -1    0.30    0.40
   2  10  -1   -0.50    0.60
  -2  10   1   -0.10    0.40
  -2  10   1    0.10    0.70
  -2 -10   1   -0.20    0.40
  -2 -10   1    0.10    0.70
   2 -10  -1    0.30    0.70
   2 -10  -1    0.30    0.50
   2 -10  -1   -0.30    0.70
  -2 -10   1   -0.20    0.40
   2 -10  -1   -0.10    0.40
  -2 -10   1   -0.40    0.40
  -2 -10   1   -0.30    0.30
   2  10   0    9.50    1.10
   2  10   0    9.70    1.10
  -2  10   0    9.50    1.30
  -2  10   0    8.40    1.40
   2  10   0    6.00    1.40
   2  10   0    9.30    1.10
  -2  10   0   11.00    1.00
  -2 -10   0   10.20    1.50
  -2 -10   0    9.10    1.10
   2 -10   0   11.00    1.10
   2 -10   0    8.80    1.20
  -2 -10   0    8.40    1.10
   2 -10   0    7.90    1.40
   2 -10   0    9.40    1.20
  -2 -10   0    9.80    1.20
   2 -10   0    8.30    1.30
  -2 -10   0    9.40    1.60
  -2  10  -1    1.10    0.40
   2  10   1    1.10    0.60
   2  10   1    1.00    0.50
   2  10   1    0.40    0.50
  -2  10  -1   -0.70    0.60
   2  10   1    0.10    0.70
  -2  10  -1    0.50    0.60
  -2 -10  -1    0.90    0.60
   2 -10   1    0.90    0.70
  -2 -10  -1    0.00    0.40
   2 -10   1    0.40    0.50
   2 -10   1    0.30    0.40
  -2 -10  -1    0.70    0.50
  -2 -10  -1    0.00    0.40
  -2 -10  -1    0.40    0.80
   2 -10   1    0.20    0.40
   2 -10   1    0.60    0.50
   2  10   2   66.49    3.90
   2  10   2   61.39    2.60
   2  10   2   64.99    2.70
  -2  10  -2   59.39    3.50
  -2  10  -2   60.59    2.70
   2  10   2   64.19    2.20
  -2 -10  -2   59.69    2.60
  -2 -10  -2   61.49    2.20
   2 -10   2   65.19    2.50
  -2 -10  -2   66.79    3.80
  -2 -10  -2   60.69    2.50
   2 -10   2   65.59    2.60
   2 -10   2   64.29    2.60
   2 -10   2   63.49    2.70
  -2 -10  -2   64.69    2.50
   2 -10   2   63.39    3.60
  -2  10  -3    1.30    0.60
   2  10   3    2.00    1.60
  -2  10  -3    2.00    0.60
   2  10   3    1.80    0.70
   2  10   3    2.00    0.70
   2  10   3    1.90    0.50
  -2 -10  -3    1.10    1.00
  -2 -10  -3    1.60    0.60
  -2 -10  -3    2.10    0.60
  -2 -10  -3    2.20    0.60
   2 -10   3    1.60    0.60
   2 -10   3    1.20    0.70
   2 -10   3    3.20    0.90
   2 -10   3    2.60    0.70
   2 -10   3    2.50    0.60
  -2  10  -4   49.70    3.20
   2  10   4   52.09    3.60
   2  10   4   52.99    2.50
  -2  10  -4   52.59    3.40
   2  10   4   55.39    1.90
   2 -10   4   53.79    2.30
  -2 -10  -4   52.09    2.20
  -2 -10  -4   55.29    3.50
   2 -10   4   53.79    2.30
   2 -10   4   57.49    2.50
  -2 -10  -4   55.49    2.30
   2 -10   4   50.99    2.50
   2 -10   4   48.60    4.20
   2  10   5    7.00    1.30
  -2  10  -5    5.30    1.30
   2  10   5    9.10    1.30
   2  10   5    5.30    1.00
  -2  10  -5    5.70    1.00
   2 -10   5    8.00    1.10
   2 -10   5    5.60    1.20
  -2 -10  -5    8.30    1.20
   2 -10   5    6.40    1.10
  -2 -10  -5    6.50    1.20
   2 -10   5    5.10    0.80
  -2 -10  -5    7.30    1.10
  -2  10  -6   44.70    2.60
  -2  10  -6   47.20    3.40
   2  10   6   46.80    3.40
   2  10   6   46.90    2.40
   2  10   6   46.10    2.70
  -2 -10  -6   42.80    2.00
  -2 -10  -6   44.60    2.30
   2 -10   6   44.20    2.50
   2 -10   6   50.69    2.30
   2 -10   6   45.10    2.10
  -2 -10  -6   43.60    2.10
   2 -10   6   47.90    2.20
   2 -10   6   45.90    3.00
  -2  11   7    0.20    0.50
  -2  11   7   -0.60    1.10
   2  11  -7   -0.90    0.80
  -2 -11   7   -0.10    0.50
  -2 -11   7   -0.30    0.70
   2 -11  -7    0.10    0.60
  -2 -11   7    0.10    0.50
   2 -11  -7    0.50    0.70
   2 -11  -7    0.30    0.50
  -2 -11   7    0.30    0.60
  -2  11   6    1.20    0.60
   2  11  -6    0.70    0.90
  -2  11   6    1.00    1.10
  -2  11   6    1.10    0.60
  -2 -11   6    1.50    0.70
   2 -11  -6   -1.10    1.00
  -2 -11   6    1.20    0.60
   2 -11  -6    0.60    0.50
  -2 -11   6    0.50    0.90
   2 -11  -6    2.10    1.20
  -2 -11   6    1.80    0.70
  -2  11   5   15.70    1.50
  -2  11   5   15.50    1.40
  -2  11   5   16.00    1.50
  -2  11   5   16.20    2.40
   2 -11  -5   15.70    1.40
   2 -11  -5   11.80    2.00
   2 -11  -5   18.00    1.50
  -2 -11   5   16.30    1.50
  -2 -11   5   17.00    1.60
   2 -11  -5   16.40    1.50
  -2 -11   5   13.90    2.00
  -2 -11   5   16.50    1.70
  -2 -11   5   14.20    1.30
  -2  11   4   28.00    1.70
  -2  11   4   28.50    2.90
   2  11  -4   29.90    2.80
  -2  11   4   29.70    1.90
   2 -11  -4   30.10    1.90
  -2 -11   4   27.40    2.10
  -2 -11   4   29.20    1.70
   2 -11  -4   28.80    1.80
   2 -11  -4   28.80    1.80
  -2 -11   4   28.90    2.00
   2 -11  -4   30.20    1.80
  -2 -11   4   33.40    2.00
   2 -11  -4   30.20    3.10
   2  11  -3   19.70    3.10
  -2  11   3   21.50    1.60
  -2  11   3   21.90    2.50
  -2  11   3   19.50    1.50
  -2 -11   3   20.50    1.40
   2 -11  -3   20.20    1.60
  -2 -11   3   21.20    1.90
   2 -11  -3   19.20    1.50
  -2 -11   3   23.70    1.60
  -2 -11   3   20.20    3.80
   2 -11  -3   19.40    1.60
  -2 -11   3   22.40    1.60
   2 -11  -3   20.80    1.60
   2 -11  -3   19.90    2.80
  -2  11   2   17.30    1.50
  -2  11   2   20.10    2.60
   2  11  -2   21.50    1.30
   2  11  -2   19.20    2.40
  -2  11   2   21.40    1.50
  -2 -11   2   21.00    1.60
   2 -11  -2   22.60    1.70
  -2 -11   2   22.10    1.70
  -2 -11   2   21.40    1.50
  -2 -11   2   21.20    2.40
   2 -11  -2   18.50    1.70
   2 -11  -2   20.80    1.60
   2 -11  -2   16.80    2.50
  -2 -11   2   22.30    1.60
  -2  11   1   23.00    2.60
  -2  11   1   21.10    1.60
   2  11  -1   24.50    1.60
   2  11  -1   23.10    1.40
  -2  11   1   22.10    1.50
   2  11  -1   22.60    2.50
  -2 -11   1   23.80    1.70
   2 -11  -1   22.00    1.80
   2 -11  -1   20.30    1.60
  -2 -11   1   18.70    1.50
   2 -11  -1   21.00    1.50
   2 -11  -1   23.00    1.70
  -2 -11   1   22.30    2.50
  -2 -11   1   22.10    1.60
   2 -11  -1   19.10    2.50
  -2 -11   1   22.60    1.50
   2  11   0   16.10    1.30
  -2  11   0   15.70    1.10
  -2  11   0   13.80    2.10
  -2  11   0   13.40    1.50
   2  11   0   13.60    1.40
   2  11   0   16.20    1.30
   2  11   0   15.10    2.30
   2 -11   0   12.20    1.70
   2 -11   0   15.10    1.30
  -2 -11   0   12.30    1.30
  -2 -11   0   10.30    1.70
   2 -11   0   11.00    1.80
   2 -11   0   13.10    1.40
  -2 -11   0   13.60    1.40
  -2 -11   0   16.70    1.40
  -2 -11   0   12.00    1.30
   2 -11   0   15.10    1.50
  -2  11  -1    9.40    1.00
   2  11   1   10.00    1.30
   2  11   1   10.70    1.10
  -2  11  -1    7.70    1.50
   2  11   1    7.70    1.40
  -2  11  -1    9.00    1.30
   2 -11   1    8.30    1.20
  -2 -11  -1   10.50    1.30
  -2 -11  -1   10.80    1.20
  -2 -11  -1    8.50    1.20
   2 -11   1    7.20    1.60
   2 -11   1    6.90    1.10
  -2 -11  -1    9.50    1.20
   2 -11   1    9.80    1.20
  -2 -11  -1    8.30    1.70
   2 -11   1    8.40    1.10
   2  11   2   24.30    1.50
  -2  11  -2   24.00    2.70
  -2  11  -2   25.40    1.90
   2  11   2   24.70    2.70
   2  11   2   27.10    1.80
   2  11   2   26.40    1.80
  -2 -11  -2   26.10    1.70
  -2 -11  -2   27.10    2.80
   2 -11   2   26.90    1.70
  -2 -11  -2   25.20    1.60
   2 -11   2   26.70    1.80
  -2 -11  -2   25.20    1.70
  -2 -11  -2   29.00    1.80
   2 -11   2   25.50    1.90
   2 -11   2   26.70    2.90
  -2  11  -3   38.80    3.10
   2  11   3   46.80    3.40
   2  11   3   48.10    1.90
   2  11   3   42.30    2.30
  -2  11  -3   44.00    2.40
  -2 -11  -3   45.10    3.40
  -2 -11  -3   43.20    2.20
   2 -11   3   48.10    2.40
   2 -11   3   43.70    2.10
  -2 -11  -3   39.80    1.80
   2 -11   3   40.30    2.40
   2 -11   3   43.40    2.20
  -2 -11  -3   41.20    2.10
  -2 -11  -3   42.10    2.20
   2 -11   3   43.10    3.40
   2  11   4    1.90    0.70
   2  11   4    0.20    0.60
  -2  11  -4   -0.80    0.80
   2  11   4    0.30    0.90
  -2 -11  -4    1.00    0.60
   2 -11   4   -0.20    0.70
  -2 -11  -4    1.60    0.60
   2 -11   4    1.50    0.80
   2 -11   4    0.90    0.50
   2 -11   4    0.90    0.60
  -2 -11  -4   -0.20    1.00
   2 -11   4    1.00    0.60
  -2 -11  -4    0.80    0.50
   2  11   5   13.30    1.70
  -2  11  -5   15.20    1.70
   2  11   5   15.70    1.60
   2  11   5   12.10    2.00
   2 -11   5   14.70    1.40
  -2 -11  -5   14.50    1.30
  -2 -11  -5   12.20    1.40
   2 -11   5   10.60    1.60
   2 -11   5   11.00    1.40
   2 -11   5   13.20    1.70
  -2 -11  -5   16.00    1.50
  -2  12   4    0.30    0.50
   2  12  -4   -0.60    0.70
  -2  12   4   -0.80    0.90
  -2  12   4   -0.60    0.50
   2 -12  -4    0.00    0.60
  -2 -12   4   -1.00    0.90
   2 -12  -4   -1.00    0.50
   2 -12  -4   -0.60    1.00
   2 -12  -4    0.00    0.50
  -2 -12   4   -0.40    0.50
  -2 -12   4   -0.80    0.40
  -2 -12   4   -0.40    0.60
  -2 -12   4   -0.50    0.50
   2 -12  -4   -0.40    0.50
  -2  12   3    2.40    0.70
  -2  12   3    1.60    0.60
   2  12  -3    0.40    0.90
  -2  12   3    1.70    1.20
   2 -12  -3    3.60    1.50
  -2 -12   3    2.10    0.80
  -2 -12   3    3.20    0.80
   2 -12  -3    3.10    0.80
   2 -12  -3    3.50    1.30
  -2 -12   3    1.70    0.70
   2 -12  -3    3.70    0.80
   2 -12  -3    3.40    0.90
  -2 -12   3    2.20    0.70
  -2  12   2   23.20    1.60
  -2  12   2   24.20    1.80
  -2  12   2   24.40    3.00
   2  12  -2   24.10    1.50
  -2 -12   2   22.20    1.80
  -2 -12   2   24.80    1.60
   2 -12  -2   23.80    1.80
  -2 -12   2   27.00    2.10
   2 -12  -2   26.20    1.90
  -2 -12   2   16.00    3.20
   2 -12  -2   24.00    2.00
   2 -12  -2   21.70    2.90
   2 -12  -2   25.40    1.80
  -2 -12   2   22.80    1.70
  -2  12   1    0.70    0.50
   2  12  -1    1.10    0.90
   2  12  -1    0.40    0.40
  -2  12   1   -0.50    0.50
  -2 -12   1    0.40    0.60
   2 -12  -1    0.60    0.60
   2 -12  -1   -0.10    1.00
   2 -12  -1   -1.00    0.70
  -2 -12   1    0.20    0.50
   2 -12  -1    0.60    0.70
  -2 -12   1   -1.00    0.80
   2 -12  -1   -0.20    0.50
  -2 -12   1    0.10    0.80
  -2  12   0    4.20    1.70
   2  12   0    3.90    0.80
   2  12   0    3.90    0.70
  -2  12   0    3.00    0.80
  -2  12   0    3.10    0.70
   2  12   0    1.20    1.00
   2 -12   0    2.90    0.80
  -2 -12   0    2.80    0.80
   2 -12   0    1.80    0.80
  -2 -12   0    4.00    1.00
  -2 -12   0    4.10    0.90
  -2 -12   0    2.70    0.80
   2 -12   0    2.20    0.70
  -2 -12   0    3.10    1.30
   2 -12   0    1.00    2.10
   2 -12   0    5.60    1.40
   2  12   1    0.60    0.90
  -2  12  -1   -0.20    0.40
   2  12   1    0.10    0.50
  -2  12  -1   -0.90    0.50
   2  12   1    1.30    0.70
  -2  12  -1   -0.40    0.90
  -2 -12  -1    0.10    0.80
   2 -12   1   -0.70    0.60
  -2 -12  -1    0.30    0.50
   2 -12   1   -0.40    0.60
  -2 -12  -1   -0.10    0.50
  -2 -12  -1    0.20    0.60
   2 -12   1   -0.90    0.60
   2 -12   1    0.30    0.50
   2  12   2    0.80    0.60
  -2  12  -2    0.30    1.00
   2  12   2    1.60    0.60
  -2  12  -2   -0.40    0.60
   2 -12   2   -0.80    0.50
   2 -12   2    0.80    0.60
   2 -12   2   -0.80    0.70
   2 -12   2    0.40    0.90
  -2 -12  -2   -0.10    1.00
  -2 -12  -2   -0.50    0.60
   2 -12   2   -0.60    0.50
  -2 -12  -2    0.40    0.70
  -2 -12  -2    1.10    0.70
  -2 -12  -2    0.20    0.50
   2  12   3   35.60    2.20
   2  12   3   28.50    3.20
  -2  12  -3   34.20    2.30
   2  12   3   31.10    2.00
   2 -12   3   34.90    2.10
  -2 -12  -3   29.10    3.40
   2 -12   3   34.10    2.00
  -2 -12  -3   34.40    2.90
  -2 -12  -3   36.20    2.10
  -2 -12  -3   32.20    1.80
   2 -12   3   34.40    2.10
  -2 -12  -3   33.40    2.00
   2 -12   3   31.00    2.20
   2 -12   3   34.00    3.30
  -3   0  13   -0.20    0.60
  -3   0  13    0.90    0.50
  -3   0  12   16.30    1.50
  -3   0  12   13.40    1.20
  -3   0  12   16.90    1.00
  -3   0  11    0.30    0.50
  -3   0  11   -0.60    0.40
  -3   0  10   50.79    1.50
  -3   0  10   52.39    2.00
  -3   0   9   -0.20    0.30
  -3   0   9   -0.10    0.30
  -3   0   8  143.59    3.30
  -3   0   8  145.19    2.90
  -3   0   8  147.89    3.60
   3   0  -8  145.19    3.30
  -3   0   8  139.79    3.00
  -3   0   7    0.90    0.20
  -3   0   7    1.00    0.20
   3   0  -7    1.00    0.30
  -3   0   6   37.60    1.10
  -3   0   6   37.70    1.50
   3   0  -6   37.80    1.00
   3   0  -6   35.70    1.40
  -3   0   6   37.80    1.40
   3   0  -6   37.30    1.40
  -3   0   5    0.10    0.30
   3   0  -5   -0.20    0.20
   3   0  -5    0.20    0.20
  -3   0   5    0.10    0.20
  -3   0   5   -0.20    0.20
   3   0  -5   -0.10    0.30
   3   0  -4    1.80    0.30
  -3   0   4    2.00    0.30
  -3   0   4    2.70    0.30
  -3   0   4    2.30    0.40
   3   0  -4    2.00    0.40
  -3   0   3    0.20    0.20
   3   0  -3    0.10    0.20
  -3   0   3    0.30    0.20
   3   0  -3    0.00    0.20
  -3   0   3    0.20    0.20
  -3   0   2   20.20    0.70
   3   0  -2   23.40    1.10
  -3   0   2   20.80    1.10
  -3   0   2   22.30    0.90
   3   0  -2   21.40    0.70
   3   0  -1    0.10    0.20
  -3   0   1    0.10    0.20
   3   0  -1   -0.20    0.20
  -3   0   1    0.00    0.30
  -3   0   0   24.20    0.80
   3   0   0   22.90    1.10
  -3   0   0   23.40    0.80
   3   0   0   23.70    0.80
  -3   0   0   24.10    1.10
   3   0   1    0.20    0.30
   3   0   1    0.20    0.20
  -3   0  -1    0.00    0.10
  -3   0  -1   -0.20    0.20
   3   0   1    0.20    0.20
  -3   0  -1    0.20    0.20
  -3   0  -2   94.19    2.10
  -3   0  -2   96.09    2.10
   3   0   2   94.99    2.00
   3   0   2   96.39    2.60
  -3   0  -2   96.19    2.60
   3   0   2   92.39    2.10
  -3   0  -3   -0.50    0.30
   3   0   3   -0.50    0.20
   3   0   3   -0.50    0.20
  -3   0  -3    0.00    0.20
  -3   0  -3   -0.30    0.20
  -3   0  -4  146.79    3.20
   3   0   4  146.69    3.10
  -3   0  -4  151.58    3.60
  -3   0  -4  148.29    2.90
   3   0   4  151.08    3.00
   3   0   4  147.29    3.60
   3   0   5    1.10    0.40
   3   0   5    0.10    0.20
   3   0   5    0.30    0.30
   3   0   6   22.10    1.30
   3   0   6   23.20    1.00
   3   0   6   20.70    1.00
   3   0   6   22.70    0.80
   3   0   7    0.20    0.40
   3   0   7   -0.70    0.50
   3   0   8    9.70    1.00
   3   0   8    8.50    1.20
   3   0   9   -0.30    0.40
   3   0   9    0.30    0.50
   3   0  10    6.10    1.00
   3   0  10    4.10    0.70
   3   0  10    4.80    0.80
   3   0  11   -0.40    0.50
   3   0  11   -1.20    0.60
  -3   1  13    8.40    1.30
  -3   1  13    7.50    0.90
  -3   1  13    8.20    1.30
  -3  -1  13    6.40    0.80
  -3  -1  13    7.40    1.20
  -3   1  12    1.20    0.60
  -3   1  12    1.20    0.40
  -3  -1  12    0.10    0.60
  -3  -1  12    0.90    0.40
  -3  -1  12    1.00    0.50
  -3   1  11   24.50    1.20
  -3   1  11   23.70    1.50
  -3  -1  11   23.00    1.70
  -3  -1  11   23.70    1.20
  -3  -1  11   24.20    1.40
  -3   1  10    1.10    0.80
  -3   1  10    0.60    0.50
  -3  -1  10    0.70    0.30
  -3  -1  10    0.00    0.40
  -3   1   9   12.90    0.60
  -3   1   9   13.00    0.80
  -3   1   9   10.00    1.10
  -3   1   9   12.80    0.70
  -3  -1   9   11.40    1.00
  -3  -1   9   12.40    0.70
  -3   1   8    2.00    0.40
  -3   1   8    2.40    0.30
  -3   1   8    2.30    0.50
   3   1  -8    2.60    0.40
   3  -1  -8    2.20    0.50
   3   1  -7    1.30    0.20
   3   1  -7    1.10    0.30
  -3   1   7    1.60    0.30
  -3   1   7    1.80    0.30
  -3   1   7    0.90    0.30
  -3   1   7    1.60    0.40
   3  -1  -7    1.20    0.40
   3  -1  -7    1.20    0.30
  -3  -1   7    1.30    0.30
   3  -1  -7    1.20    0.40
  -3  -1   7    1.00    0.30
   3   1  -6   52.99    1.60
  -3   1   6   52.69    1.40
  -3   1   6   52.49    1.90
   3   1  -6   53.09    1.30
   3   1  -6   51.49    1.80
  -3   1   6   52.29    1.30
  -3  -1   6   52.79    1.60
   3  -1  -6   52.69    1.30
   3  -1  -6   52.19    1.90
   3  -1  -6   52.29    1.80
   3  -1  -6   51.29    1.30
  -3  -1   6   51.59    1.80
  -3  -1   6   53.59    1.30
   3   1  -5   18.70    0.90
  -3   1   5   16.20    1.00
  -3   1   5   17.30    0.60
  -3   1   5   17.50    0.70
  -3   1   5   18.70    1.10
   3   1  -5   18.40    1.10
   3   1  -5   17.30    0.70
  -3  -1   5   17.80    1.00
   3  -1  -5   17.10    1.00
   3  -1  -5   17.60    0.70
   3  -1  -5   17.90    0.60
  -3  -1   5   17.60    0.70
  -3  -1   5   16.50    0.80
   3  -1  -5   16.60    1.00
  -3   1   4   35.60    1.40
  -3   1   4   33.20    1.20
   3   1  -4   35.00    1.40
   3   1  -4   33.70    1.10
  -3   1   4   33.00    1.00
   3  -1  -4   33.70    1.20
  -3  -1   4   34.10    1.00
   3  -1  -4   32.30    0.90
  -3  -1   4   34.30    1.10
   3  -1  -4   29.60    1.30
  -3  -1   4   32.40    1.40
  -3   1   3   32.50    1.40
  -3   1   3   30.40    0.90
   3   1  -3   32.70    1.00
  -3   1   3   31.50    1.10
  -3  -1   3   32.20    1.00
   3  -1  -3   31.90    1.10
  -3  -1   3   32.10    1.40
   3  -1  -3   29.70    0.80
  -3  -1   3   32.60    0.90
   3  -1  -3   32.90    1.00
   3   1  -2   38.80    0.90
  -3   1   2   39.80    1.20
  -3   1   2   39.80    1.50
   3   1  -2   39.20    1.10
   3   1  -2   40.40    1.50
  -3   1   2   38.90    1.10
   3  -1  -2   38.00    1.10
   3  -1  -2   38.70    1.20
  -3  -1   2   38.70    1.10
  -3  -1   2   40.60    1.50
   3  -1  -2   37.80    1.50
   3   1  -1    7.10    0.50
   3   1  -1    6.00    0.70
  -3   1   1    6.20    0.70
   3   1  -1    6.30    0.40
  -3   1   1    5.90    0.40
  -3   1   1    6.70    0.60
   3  -1  -1    7.10    0.60
   3  -1  -1    6.60    0.70
   3  -1  -1    6.00    0.50
  -3  -1   1    6.20    0.70
  -3  -1   1    6.00    0.40
  -3   1   0    4.20    0.60
   3   1   0    5.20    0.60
  -3   1   0    5.40    0.40
   3   1   0    5.80    0.50
   3   1   0    5.10    0.40
  -3  -1   0    5.60    0.70
   3  -1   0    5.80    0.70
  -3  -1   0    4.80    0.40
   3  -1   0    4.90    0.40
   3  -1   0    5.60    0.50
   3   1   1   60.39    2.00
  -3   1  -1   58.99    1.40
   3   1   1   58.29    1.60
  -3   1  -1   60.29    2.00
   3   1   1   57.19    1.50
  -3   1  -1   56.59    1.50
   3  -1   1   64.89    2.10
  -3  -1  -1   59.29    1.50
   3  -1   1   57.99    1.40
  -3  -1  -1   64.79    2.10
   3  -1   1   59.19    1.50
  -3   1  -2    0.40    0.30
  -3   1  -2    0.50    0.20
   3   1   2    0.10    0.30
   3   1   2    0.60    0.20
  -3   1  -2    0.20    0.20
   3   1   2    0.70    0.40
   3  -1   2    0.30    0.30
   3  -1   2    0.40    0.20
  -3  -1  -2    0.10    0.20
   3  -1   2    0.90    0.30
  -3  -1  -2    0.60    0.30
   3   1   3  333.37    6.20
   3   1   3  327.77    6.90
   3   1   3  328.17    6.60
  -3   1  -3  329.07    6.40
  -3   1  -3  324.87    6.80
  -3   1  -3  331.37    6.10
  -3  -1  -3  330.27    6.20
   3  -1   3  329.77    6.30
  -3  -1  -3  335.77    6.90
   3  -1   3  330.17    6.90
   3  -1   3  328.07    6.20
   3   1   4   12.60    0.90
  -3   1  -4   11.60    0.60
  -3   1  -4    9.50    0.80
  -3   1  -4   12.00    0.80
   3   1   4   10.80    0.90
   3   1   4   10.80    0.60
   3  -1   4   11.30    0.90
   3  -1   4   11.70    0.60
  -3  -1  -4   12.10    0.60
   3  -1   4   13.40    0.80
  -3   1  -5   64.29    1.90
   3   1   5   64.49    2.10
   3   1   5   66.99    1.60
  -3   1  -5   67.49    2.00
   3   1   5   68.99    2.20
   3   1   5   64.69    2.10
   3  -1   5   67.19    1.60
  -3  -1  -5   66.39    1.50
   3  -1   5   67.79    1.90
   3  -1   5   65.79    2.10
  -3   1  -6   17.00    0.90
   3   1   6   17.10    1.20
   3   1   6   16.30    1.00
   3   1   6   16.00    1.00
   3   1   6   15.30    0.70
   3  -1   6   15.60    0.90
   3  -1   6   16.50    0.70
   3  -1   6   14.50    1.50
   3   1   7   52.59    2.10
   3   1   7   53.89    1.60
   3   1   7   52.69    1.40
   3  -1   7   53.49    1.80
   3   1   8    9.70    1.20
   3  -1   8   10.50    1.00
   3  -1   8    9.00    1.20
   3   1   9    8.80    1.10
   3  -1   9   10.30    1.20
   3  -1   9    8.60    1.10
   3   1  10    2.20    0.80
   3   1  10    3.50    0.90
   3  -1  10    1.60    0.60
   3  -1  10    2.30    0.70
   3  -1  10    2.60    0.70
   3  -1  11   11.20    1.30
  -3   2  13   19.80    1.30
  -3  -2  13   16.80    1.40
  -3  -2  13   17.30    1.00
  -3   2  12    0.40    0.50
  -3   2  12    0.90    0.40
  -3  -2  12    0.80    0.60
  -3  -2  12    0.50    0.40
  -3  -2  12    0.50    0.40
  -3   2  11    1.10    0.50
  -3   2  11    1.20    0.50
  -3  -2  11    1.20    0.60
  -3  -2  11    0.80    0.40
  -3  -2  11    1.20    0.50
  -3   2  10   18.70    1.10
  -3   2  10   16.60    1.40
  -3   2  10   16.40    1.00
  -3  -2  10   16.20    1.10
  -3  -2  10   15.40    0.90
  -3  -2  10   18.00    1.50
   3   2  -9   15.30    0.90
  -3   2   9   15.50    0.80
   3   2  -9   15.60    0.90
  -3   2   9   14.30    1.20
  -3   2   9   16.00    1.30
  -3   2   9   16.20    1.10
  -3  -2   9   16.30    0.70
  -3  -2   9   15.90    0.80
  -3  -2   9   16.10    1.60
  -3  -2   9   16.90    1.40
   3  -2  -9   16.10    1.10
   3   2  -8    2.00    0.40
  -3   2   8    1.60    0.30
  -3   2   8    1.80    0.40
  -3   2   8    0.90    0.40
   3   2  -8    1.30    0.40
  -3   2   8    1.80    0.30
  -3  -2   8    1.90    0.30
   3  -2  -8    2.30    0.40
   3  -2  -8    1.70    0.40
  -3  -2   8    1.20    0.30
   3  -2  -8    2.00    0.30
  -3   2   7   55.99    2.00
   3   2  -7   56.29    2.00
   3   2  -7   52.39    1.60
  -3   2   7   59.49    2.10
   3   2  -7   59.09    1.70
  -3   2   7   56.39    1.50
  -3   2   7   59.49    1.60
   3   2  -7   60.69    2.00
   3  -2  -7   60.39    1.60
   3  -2  -7   59.29    2.10
  -3  -2   7   57.19    1.60
   3  -2  -7   56.99    2.10
  -3  -2   7   58.49    1.50
   3  -2  -7   56.79    1.40
   3   2  -6    0.60    0.20
  -3   2   6    0.20    0.40
   3   2  -6    0.60    0.20
  -3   2   6    0.20    0.30
   3   2  -6    1.10    0.30
  -3   2   6    0.20    0.30
  -3   2   6    0.50    0.30
   3   2  -6    0.50    0.30
  -3  -2   6    0.50    0.20
   3  -2  -6    0.60    0.30
   3  -2  -6    0.50    0.40
   3  -2  -6    0.70    0.40
  -3  -2   6    0.70    0.30
   3  -2  -6    0.50    0.30
  -3   2   5    4.40    0.50
   3   2  -5    4.00    0.50
  -3   2   5    4.00    0.60
   3   2  -5    3.40    0.60
  -3   2   5    3.70    0.50
   3  -2  -5    3.70    0.50
  -3  -2   5    4.30    0.50
   3  -2  -5    5.50    0.80
   3  -2  -5    4.50    0.60
  -3   2   4   47.90    1.30
  -3   2   4   46.60    1.30
  -3   2   4   48.30    1.90
   3   2  -4   47.30    1.30
  -3   2   4   48.10    1.60
   3   2  -4   49.10    1.80
  -3  -2   4   50.79    1.30
  -3  -2   4   47.10    1.30
   3  -2  -4   48.70    1.30
   3  -2  -4   48.30    1.60
   3  -2  -4   47.70    1.40
   3   2  -3    5.50    0.50
   3   2  -3    6.40    0.60
  -3   2   3    6.00    0.50
   3   2  -3    5.40    0.70
  -3   2   3    5.70    0.60
  -3   2   3    6.00    0.80
   3   2  -3    5.60    0.30
  -3  -2   3    5.70    0.70
  -3  -2   3    5.50    0.30
   3  -2  -3    5.50    0.60
   3  -2  -3    5.60    0.70
   3  -2  -3    6.00    0.50
  -3  -2   3    5.90    0.50
   3   2  -2    4.70    0.40
   3   2  -2    4.70    0.50
  -3   2   2    5.60    0.60
   3   2  -2    5.10    0.70
  -3   2   2    4.40    0.50
  -3   2   2    5.10    0.60
  -3   2   2    3.60    0.60
   3  -2  -2    4.70    0.60
  -3  -2   2    4.50    0.70
   3  -2  -2    3.70    0.40
   3  -2  -2    4.30    0.50
  -3  -2   2    4.50    0.40
  -3  -2   2    5.10    0.40
  -3   2   1    0.40    0.20
   3   2  -1    0.20    0.20
  -3   2   1    0.30    0.20
  -3   2   1    0.30    0.30
  -3   2   1    0.60    0.30
   3   2  -1    0.30    0.20
   3   2  -1    0.50    0.30
   3  -2  -1    0.00    0.20
   3  -2  -1    0.50    0.30
  -3  -2   1    0.20    0.30
   3  -2  -1    0.30    0.20
   3  -2  -1    0.30    0.30
  -3  -2   1    0.40    0.20
  -3   2   0    0.90    0.30
   3   2   0    0.70    0.30
  -3   2   0    0.80    0.20
  -3   2   0    1.30    0.30
  -3   2   0    0.80    0.30
   3   2   0    0.90    0.20
   3   2   0    0.80    0.30
  -3  -2   0    0.90    0.30
   3  -2   0    0.80    0.20
  -3  -2   0    0.80    0.20
  -3  -2   0    0.60    0.30
   3  -2   0    0.90    0.30
   3  -2   0    0.90    0.30
   3  -2   0    0.60    0.20
   3   2   1  224.68    4.70
  -3   2  -1  248.18    5.40
   3   2   1  219.28    6.30
  -3   2  -1  222.48    4.50
  -3   2  -1  230.78    4.70
   3   2   1  224.98    4.60
   3  -2   1  234.08    4.50
  -3  -2  -1  227.78    4.50
   3  -2   1  231.68    4.60
   3  -2   1  237.48    5.40
  -3  -2  -1  225.58    4.60
   3  -2   1  229.88    4.50
  -3   2  -2  113.49    2.50
   3   2   2  111.79    3.20
  -3   2  -2  113.89    2.70
   3   2   2  117.59    2.90
  -3   2  -2  116.89    3.20
   3   2   2  120.99    2.70
   3  -2   2  111.39    3.20
   3  -2   2  114.99    2.70
  -3  -2  -2  111.79    2.50
   3  -2   2  118.19    2.60
  -3   2  -3  179.48    4.30
  -3   2  -3  176.48    3.60
  -3   2  -3  178.38    3.90
   3   2   3  177.08    4.00
   3   2   3  179.88    4.50
   3   2   3  180.88    4.40
   3   2   3  176.68    3.70
   3  -2   3  177.58    4.30
  -3  -2  -3  177.48    3.60
   3  -2   3  183.08    3.90
   3  -2   3  177.88    3.60
  -3   2  -4   96.79    2.60
   3   2   4   96.09    2.60
   3   2   4   97.89    2.90
  -3   2  -4   93.39    2.70
   3   2   4   94.09    2.30
   3   2   4   88.29    2.80
  -3   2  -4   92.79    2.10
   3  -2   4  101.99    2.80
   3  -2   4   96.09    2.20
   3  -2   4   95.99    2.80
  -3  -2  -4   94.39    2.10
  -3   2  -5   40.90    1.10
   3   2   5   42.80    1.80
   3   2   5   42.90    1.30
   3   2   5   43.20    2.40
  -3   2  -5   41.00    1.60
  -3   2  -5   43.10    1.60
   3   2   5   41.40    1.70
  -3  -2  -5   42.90    1.20
   3  -2   5   42.30    1.70
   3  -2   5   42.50    1.60
   3  -2   5   42.60    1.20
  -3   2  -6    6.40    0.70
   3   2   6    5.80    0.80
   3   2   6    7.00    0.60
   3   2   6    4.40    0.60
   3   2   6    6.20    0.90
  -3  -2  -6    5.60    0.50
   3  -2   6    6.10    0.90
  -3  -2  -6    5.70    0.50
   3  -2   6    5.80    0.60
   3  -2   6    5.80    0.70
   3   2   7   56.19    2.00
   3   2   7   60.29    2.00
   3   2   7   56.49    2.20
   3   2   7   58.49    1.60
   3  -2   7   57.99    1.50
   3  -2   7   56.79    2.00
   3   2   8   32.00    1.70
   3  -2   8   36.00    1.70
   3   2   9    2.20    0.70
   3  -2   9    2.10    0.60
   3  -2   9    2.20    0.60
   3   2  10    9.70    1.40
   3   2  10   10.10    1.80
   3  -2  10   10.00    1.30
   3  -2  10    8.40    1.30
   3  -2  10   10.50    1.30
  -3   3  13   17.10    1.70
  -3   3  13   17.60    1.30
  -3  -3  13   14.20    1.00
  -3  -3  13   13.10    1.70
  -3   3  12    0.20    0.50
  -3   3  12    0.60    0.50
  -3  -3  12   -0.10    0.40
  -3  -3  12    0.80    0.70
  -3   3  11   51.89    2.40
  -3   3  11   56.29    1.90
  -3  -3  11   46.10    1.70
  -3  -3  11   56.89    2.60
  -3   3  10   15.50    1.10
  -3   3  10   16.00    1.30
  -3   3  10   14.80    0.90
  -3   3  10   13.40    1.40
  -3  -3  10   16.10    0.80
   3  -3 -10   13.70    1.20
  -3  -3  10   15.70    1.50
  -3   3   9    0.10    0.50
   3   3  -9   -0.30    0.30
  -3   3   9    0.00    0.40
  -3   3   9    0.00    0.40
   3   3  -9    0.30    0.30
  -3   3   9    0.20    0.30
  -3  -3   9    0.80    0.50
   3  -3  -9   -0.20    0.40
   3  -3  -9    0.30    0.40
   3  -3  -9    0.30    0.30
  -3  -3   9    0.30    0.30
  -3  -3   9    0.50    0.30
   3   3  -8    0.50    0.30
  -3   3   8    0.60    0.30
  -3   3   8    0.20    0.30
   3   3  -8   -0.10    0.40
  -3  -3   8    0.10    0.30
  -3  -3   8    0.70    0.50
  -3  -3   8    0.60    0.30
   3  -3  -8    0.40    0.30
   3  -3  -8    0.60    0.30
  -3   3   7   15.60    1.10
   3   3  -7   14.80    1.10
   3   3  -7   15.60    0.80
  -3   3   7   14.10    1.10
  -3   3   7   14.40    0.80
  -3   3   7   15.70    0.90
   3   3  -7   13.70    1.10
   3  -3  -7   15.20    0.80
   3  -3  -7   15.70    1.20
  -3  -3   7   14.90    1.20
  -3  -3   7   14.00    0.70
   3  -3  -7   15.10    0.90
  -3   3   6   19.00    1.30
   3   3  -6   19.90    1.30
   3   3  -6   18.40    0.80
   3   3  -6   19.70    1.30
  -3   3   6   18.50    0.90
  -3   3   6   19.20    0.90
  -3   3   6   18.20    1.20
   3  -3  -6   18.60    0.80
  -3  -3   6   18.40    0.70
   3  -3  -6   18.70    0.90
   3  -3  -6   19.70    1.20
  -3  -3   6   19.30    0.80
   3  -3  -6   19.90    1.40
  -3   3   5  186.78    3.90
  -3   3   5  192.88    4.40
   3   3  -5  190.18    4.70
   3   3  -5  191.28    4.70
  -3   3   5  186.98    4.70
   3   3  -5  187.08    3.70
  -3   3   5  183.48    3.90
  -3  -3   5  188.28    3.90
   3  -3  -5  188.18    4.40
  -3  -3   5  184.78    3.60
   3  -3  -5  190.88    4.90
   3  -3  -5  184.18    3.90
  -3   3   4   61.49    2.40
  -3   3   4   61.29    1.80
   3   3  -4   63.09    2.40
  -3   3   4   59.09    1.70
  -3   3   4   59.89    2.30
   3   3  -4   63.29    1.70
  -3   3   4   61.39    1.70
   3   3  -4   60.39    1.50
  -3  -3   4   60.49    1.40
   3  -3  -4   59.99    1.70
  -3  -3   4   61.99    1.70
   3  -3  -4   61.99    1.70
   3  -3  -4   60.59    2.00
   3   3  -3  275.97    6.80
  -3   3   3  259.17    5.20
   3   3  -3  267.57    5.30
  -3   3   3  265.47    6.10
   3   3  -3  264.77    5.00
  -3   3   3  266.97    5.40
   3   3  -3  263.37    5.30
  -3   3   3  257.37    5.50
   3   3  -3  272.87    6.10
   3  -3  -3  266.07    5.20
   3  -3  -3  260.17    6.20
  -3  -3   3  267.87    5.10
   3  -3  -3  263.67    5.50
  -3  -3   3  263.77    5.20
   3  -3  -3  263.07    5.20
   3   3  -2   14.40    0.80
  -3   3   2   14.40    1.10
  -3   3   2   14.90    0.90
  -3   3   2   14.50    0.80
   3   3  -2   16.10    0.70
   3   3  -2   15.20    1.10
   3   3  -2   14.20    1.10
   3  -3  -2   15.00    0.80
   3  -3  -2   15.90    0.90
   3  -3  -2   13.60    1.20
   3  -3  -2   15.60    0.80
   3  -3  -2   15.50    0.80
  -3  -3   2   14.40    0.70
  -3  -3   2   15.20    0.70
  -3   3   1    9.40    0.60
  -3   3   1    9.70    0.70
   3   3  -1   10.00    1.00
  -3   3   1    9.20    0.70
   3   3  -1   11.10    1.00
   3   3  -1    8.90    0.60
   3   3  -1    9.70    0.70
  -3   3   1   10.20    1.00
   3  -3  -1   10.80    0.80
  -3  -3   1    9.70    0.60
   3  -3  -1    9.50    0.70
   3  -3  -1    9.40    1.00
  -3  -3   1    9.20    0.60
   3  -3  -1    9.10    0.60
  -3   3   0  271.47    5.20
  -3   3   0  268.47    5.30
  -3   3   0  269.77    5.40
   3   3   0  261.17    6.20
   3   3   0  267.77    6.20
   3   3   0  264.67    5.30
  -3   3   0  275.97    6.20
   3   3   0  265.87    5.30
   3  -3   0  269.57    5.30
   3  -3   0  264.37    5.40
  -3  -3   0  266.97    5.10
   3  -3   0  269.97    6.20
  -3  -3   0  263.57    5.30
   3  -3   0  269.37    5.30
  -3  -3   0  267.77    5.30
   3   3   1  381.86    8.30
  -3   3  -1  382.16    7.30
   3   3   1  381.86    7.40
  -3   3  -1  382.36    8.20
   3   3   1  378.76    7.50
  -3   3  -1  384.36    7.50
   3   3   1  390.16    8.40
   3  -3   1  386.96    7.30
   3  -3   1  387.06    7.20
   3  -3   1  385.46    8.30
   3  -3   1  383.26    7.50
  -3  -3  -1  390.36    7.40
  -3   3  -2   80.89    2.00
   3   3   2   76.69    2.80
   3   3   2   84.79    2.10
   3   3   2   84.69    2.80
   3   3   2   83.59    2.30
  -3   3  -2   81.69    2.30
  -3   3  -2   83.99    2.70
   3  -3   2   86.99    2.40
  -3  -3  -2   82.69    2.20
   3  -3   2   81.39    2.00
   3  -3   2   80.99    2.80
  -3  -3  -2   82.79    2.10
   3  -3   2   86.59    2.00
   3   3   3    2.00    0.50
  -3   3  -3    2.20    0.40
   3   3   3    2.30    0.50
  -3   3  -3    1.90    0.50
   3   3   3    2.20    0.40
  -3   3  -3    1.60    0.30
   3   3   3    2.00    0.50
   3  -3   3    2.40    0.40
   3  -3   3    2.50    0.50
   3  -3   3    1.80    0.50
  -3  -3  -3    2.00    0.30
  -3  -3  -3    2.00    0.40
  -3   3  -4    1.10    0.40
   3   3   4    0.60    0.30
   3   3   4   -0.10    0.30
  -3   3  -4    0.50    0.30
   3   3   4    0.50    0.30
   3   3   4    0.50    0.40
  -3   3  -4    0.60    0.20
   3  -3   4    0.60    0.30
  -3  -3  -4    0.30    0.20
   3  -3   4    0.60    0.30
   3  -3   4    1.00    0.40
  -3   3  -5   -0.10    0.30
  -3   3  -5    0.20    0.30
   3   3   5    0.70    0.50
   3   3   5    0.30    0.30
  -3   3  -5    0.60    0.20
   3   3   5    0.40    0.40
   3   3   5   -0.10    0.30
  -3  -3  -5    0.30    0.20
   3  -3   5    0.70    0.40
   3  -3   5    0.20    0.30
   3  -3   5    0.60    0.30
  -3   3  -6   36.50    1.70
  -3   3  -6   38.20    1.70
   3   3   6   35.90    1.80
   3   3   6   39.40    1.40
   3   3   6   40.00    1.90
   3   3   6   38.80    1.80
   3  -3   6   41.70    1.80
  -3  -3  -6   40.80    1.20
   3  -3   6   37.90    1.20
   3  -3   6   36.10    1.60
  -3  -3  -6   37.90    1.20
   3   3   7    8.50    1.10
   3   3   7    9.10    0.80
   3   3   7    9.50    1.00
  -3   3  -7    6.50    0.90
   3   3   7    7.60    1.10
   3  -3   7    8.20    0.80
   3  -3   7    8.10    0.70
  -3  -3  -7    8.90    0.60
  -3  -3  -7    8.80    0.80
   3  -3   7   10.30    1.20
   3   3   8   12.10    1.20
   3   3   8   16.00    1.10
   3   3   8   15.80    1.30
   3  -3   8   15.80    1.40
   3   3   9   38.90    2.00
   3  -3   9   37.30    1.90
   3   3  10    1.10    0.70
   3   3  10    1.80    0.70
   3  -3  10    2.10    0.60
   3  -3  10    1.50    0.80
   3  -3  10    2.10    0.80
  -3   4  13   11.30    1.50
  -3   4  13   12.20    1.20
  -3  -4  13   10.80    1.70
  -3   4  12   25.80    1.50
  -3   4  12   25.00    1.90
  -3  -4  12   26.50    1.90
  -3  -4  12   23.60    1.10
  -3   4  11    2.30    0.60
  -3   4  11    2.60    0.60
  -3  -4  11    2.90    0.90
  -3  -4  11    2.40    0.40
   3  -4 -11    3.00    0.70
  -3  -4  11    2.70    0.40
  -3   4  10    3.50    0.60
  -3   4  10    2.80    0.70
  -3   4  10    4.00    0.50
   3   4 -10    3.30    0.60
  -3   4  10    3.50    0.70
   3  -4 -10    2.70    0.70
  -3  -4  10    2.40    0.80
   3  -4 -10    3.90    0.50
  -3  -4  10    4.60    0.60
   3  -4 -10    3.60    0.60
   3  -4 -10    3.90    0.60
  -3   4   9    3.70    0.50
  -3   4   9    3.30    0.60
  -3   4   9    2.60    0.60
  -3   4   9    3.30    0.70
   3   4  -9    5.50    0.80
   3   4  -9    3.50    0.60
  -3  -4   9    4.00    0.60
   3  -4  -9    3.00    0.80
  -3  -4   9    3.50    0.80
   3  -4  -9    4.40    0.50
   3  -4  -9    3.30    0.40
   3  -4  -9    3.10    0.60
  -3   4   8    0.20    0.40
   3   4  -8    0.00    0.30
   3   4  -8    0.70    0.40
  -3   4   8    0.80    0.40
  -3   4   8    0.30    0.30
  -3   4   8   -0.20    0.30
   3  -4  -8    0.20    0.40
  -3  -4   8   -0.10    0.50
   3  -4  -8    0.10    0.30
  -3  -4   8    0.30    0.30
   3  -4  -8    0.50    0.30
  -3  -4   8    0.10    0.30
  -3   4   7   87.69    2.90
   3   4  -7   91.49    3.10
  -3   4   7   89.89    2.40
  -3   4   7   91.09    3.10
  -3   4   7   93.09    2.50
   3   4  -7   93.79    3.00
  -3  -4   7   88.29    2.10
  -3  -4   7   93.29    2.90
  -3  -4   7   91.59    2.30
   3  -4  -7   90.29    2.30
   3  -4  -7   90.79    3.20
   3  -4  -7   91.39    2.50
   3   4  -6    3.70    0.60
  -3   4   6    3.60    0.70
  -3   4   6    4.30    0.70
  -3   4   6    2.90    0.50
   3   4  -6    2.60    0.60
  -3   4   6    2.20    0.50
   3  -4  -6    2.30    0.50
  -3  -4   6    3.00    0.60
   3  -4  -6    2.90    0.60
  -3  -4   6    4.20    0.60
   3  -4  -6    2.70    0.50
   3   4  -5    9.90    1.10
  -3   4   5    8.70    0.90
  -3   4   5   10.10    1.10
  -3   4   5    8.70    0.90
   3   4  -5    9.10    0.90
  -3   4   5    8.60    0.70
   3   4  -5   10.90    1.10
   3  -4  -5   10.40    0.80
  -3  -4   5    9.30    0.70
   3  -4  -5    8.90    0.90
  -3  -4   5    9.40    1.00
  -3  -4   5    9.40    0.60
   3  -4  -5    7.90    0.70
  -3   4   4   21.40    1.20
  -3   4   4   23.20    1.10
   3   4  -4   22.50    1.00
   3   4  -4   22.20    1.60
  -3   4   4   25.80    1.20
  -3   4   4   24.70    1.10
  -3   4   4   25.40    1.70
   3  -4  -4   23.70    1.20
   3  -4  -4   22.70    1.10
   3  -4  -4   25.20    1.70
  -3  -4   4   22.40    0.90
  -3  -4   4   22.20    1.00
   3  -4  -4   22.60    1.10
  -3  -4   4   22.70    1.20
   3   4  -3   95.19    2.40
  -3   4   3   97.39    2.50
   3   4  -3  100.29    3.30
   3   4  -3   92.69    2.20
   3   4  -3   95.59    3.20
  -3   4   3   96.49    3.30
   3  -4  -3   90.69    3.20
   3  -4  -3   97.39    2.40
  -3  -4   3   98.99    2.60
  -3  -4   3   94.29    2.20
   3  -4  -3   92.09    2.40
   3  -4  -3   91.99    2.60
  -3  -4   3   92.89    2.40
   3   4  -2   40.90    2.10
  -3   4   2   39.00    1.40
   3   4  -2   38.20    1.30
  -3   4   2   38.80    1.40
  -3   4   2   39.60    2.00
   3   4  -2   38.30    1.40
  -3   4   2   39.40    1.50
  -3  -4   2   39.90    1.30
   3  -4  -2   40.70    1.50
  -3  -4   2   38.10    1.40
   3  -4  -2   43.50    2.10
   3  -4  -2   37.90    1.40
   3  -4  -2   37.50    1.40
  -3  -4   2   39.50    1.40
   3  -4  -2   39.10    1.40
  -3   4   1    7.20    1.10
  -3   4   1    7.90    0.70
  -3   4   1    8.20    0.80
  -3   4   1    7.90    0.70
   3   4  -1    8.10    0.70
   3   4  -1    7.80    0.70
   3   4  -1    7.80    1.00
   3  -4  -1    7.40    0.70
  -3  -4   1    7.90    0.70
  -3  -4   1    8.60    0.70
  -3  -4   1    8.30    0.70
   3  -4  -1    7.80    1.10
   3  -4  -1    7.80    0.70
   3  -4  -1    6.90    0.70
  -3   4   0  377.26    7.30
  -3   4   0  376.86    8.40
  -3   4   0  379.76    7.20
   3   4   0  389.36    7.50
   3   4   0  370.56    8.50
  -3   4   0  371.76    7.50
   3   4   0  374.16    7.40
   3  -4   0  365.86    8.40
  -3  -4   0  392.46    7.40
   3  -4   0  386.16    7.70
   3  -4   0  367.36    7.20
  -3  -4   0  371.56    7.10
   3  -4   0  367.36    7.30
  -3  -4   0  378.36    7.40
   3   4   1    2.90    0.50
  -3   4  -1    3.50    0.70
   3   4   1    2.90    0.60
  -3   4  -1    2.70    0.40
  -3   4  -1    2.70    0.40
   3   4   1    3.10    0.50
   3   4   1    2.30    0.60
   3  -4   1    3.20    0.50
  -3  -4  -1    2.50    0.40
   3  -4   1    2.30    0.60
  -3  -4  -1    3.10    0.50
   3  -4   1    2.20    0.30
   3  -4   1    2.80    0.50
  -3   4  -2   35.20    1.30
  -3   4  -2   34.30    1.40
   3   4   2   35.60    1.90
   3   4   2   33.70    1.40
   3   4   2   36.50    1.30
  -3   4  -2   35.20    1.80
   3   4   2   31.50    1.80
   3  -4   2   34.20    1.30
   3  -4   2   36.60    1.90
  -3  -4  -2   35.00    1.30
  -3  -4  -2   35.40    1.40
   3  -4   2   36.10    1.50
   3  -4   2   35.80    1.10
   3   4   3   30.50    1.40
  -3   4  -3   32.00    1.70
  -3   4  -3   29.50    1.10
   3   4   3   30.70    1.80
  -3   4  -3   27.80    1.40
   3   4   3   28.80    1.70
   3   4   3   29.20    1.20
  -3  -4  -3   30.50    1.30
   3  -4   3   31.10    1.40
   3  -4   3   31.30    1.20
   3  -4   3   30.10    1.00
   3  -4   3   29.70    1.70
  -3  -4  -3   27.90    1.10
   3   4   4   48.10    1.80
  -3   4  -4   47.70    1.80
  -3   4  -4   49.10    1.50
  -3   4  -4   48.00    2.10
   3   4   4   49.30    1.60
   3   4   4   45.00    2.20
   3   4   4   46.20    2.20
  -3  -4  -4   45.10    1.50
   3  -4   4   48.40    1.80
  -3  -4  -4   49.70    1.80
   3  -4   4   47.20    1.50
   3  -4   4   47.30    1.40
   3  -4   4   45.20    2.10
  -3   4  -5   33.60    1.70
  -3   4  -5   35.20    1.20
   3   4   5   34.30    1.90
   3   4   5   36.50    1.40
  -3   4  -5   32.90    1.60
   3   4   5   36.00    2.00
   3   4   5   34.90    1.60
   3  -4   5   36.80    1.70
   3  -4   5   32.30    1.80
  -3  -4  -5   33.80    1.20
   3  -4   5   33.50    1.20
  -3  -4  -5   33.90    1.60
  -3  -4  -5   34.40    1.30
   3   4   6    1.90    0.60
   3   4   6    1.60    0.60
   3   4   6    2.00    1.00
  -3   4  -6    2.40    0.60
   3   4   6    2.70    0.50
  -3   4  -6    1.80    0.50
   3  -4   6    2.50    0.60
   3  -4   6    1.90    0.40
   3  -4   6    1.30    0.40
  -3  -4  -6    1.90    0.50
   3   4   7   18.50    1.50
  -3   4  -7   15.80    1.30
   3   4   7   18.20    1.40
   3  -4   7   15.50    0.90
   3  -4   7   16.00    1.40
  -3  -4  -7   15.30    0.80
   3  -4   7   17.50    1.40
  -3  -4  -7   15.90    0.80
   3   4   8    2.40    0.60
  -3   4  -8    2.30    0.60
   3   4   8    3.30    0.80
   3   4   8    1.90    0.70
   3  -4   8    1.60    0.60
   3  -4   8    2.40    0.40
   3  -4   8    2.20    0.50
   3   4   9    0.30    0.50
   3   4   9    0.30    0.50
   3   4   9    1.80    1.10
   3  -4   9   -0.20    0.30
   3  -4   9   -0.70    0.60
   3   4  10    2.20    0.70
   3  -4  10    2.10    0.70
  -3   5  12    1.30    0.60
  -3   5  12   -0.10    0.50
  -3   5  12   -0.40    0.50
  -3   5  12    0.20    0.60
  -3  -5  12    0.40    0.40
  -3  -5  12    0.10    0.30
   3  -5 -12    0.20    0.60
  -3  -5  12   -1.10    0.70
  -3   5  11    0.40    0.50
  -3   5  11    0.20    0.50
   3   5 -11    0.50    0.40
  -3   5  11    0.30    0.50
  -3   5  11   -0.60    0.70
   3   5 -11   -0.20    0.50
   3  -5 -11    0.20    0.30
  -3  -5  11    1.10    0.40
  -3  -5  11    0.80    1.00
  -3  -5  11    0.10    0.30
   3  -5 -11   -0.40    0.50
  -3  -5  11    0.40    0.40
   3  -5 -11   -0.20    0.50
  -3   5  10    0.30    0.50
  -3   5  10   -0.40    0.50
  -3   5  10    0.20    0.50
   3   5 -10   -1.00    0.50
  -3   5  10    0.30    0.60
   3  -5 -10   -0.50    0.40
   3  -5 -10   -0.20    0.20
  -3  -5  10    0.40    0.60
   3  -5 -10    0.20    0.60
  -3  -5  10   -0.30    0.30
  -3  -5  10    0.10    0.30
   3  -5 -10   -0.30    0.30
  -3  -5  10    0.00    0.30
   3   5  -9    1.20    0.60
  -3   5   9    0.80    0.50
  -3   5   9    0.30    0.50
  -3   5   9    1.10    0.40
  -3   5   9    1.50    0.90
  -3   5   9    2.00    0.60
   3   5  -9    0.70    0.60
  -3  -5   9    1.70    0.40
  -3  -5   9    1.50    0.40
  -3  -5   9    1.20    0.40
   3  -5  -9    1.80    0.50
  -3  -5   9    0.70    0.60
   3  -5  -9    1.00    0.80
   3  -5  -9    1.60    0.40
  -3   5   8   17.60    1.20
  -3   5   8   19.90    1.70
  -3   5   8   18.90    1.10
   3   5  -8   19.10    1.50
  -3   5   8   22.20    1.30
  -3   5   8   18.90    1.40
  -3  -5   8   19.60    1.50
   3  -5  -8   18.00    1.00
   3  -5  -8   20.10    1.20
  -3  -5   8   20.70    0.90
  -3  -5   8   18.10    1.00
   3   5  -7  102.49    3.50
   3   5  -7  102.19    3.60
  -3   5   7  106.19    3.70
  -3   5   7  102.39    2.80
  -3   5   7  102.89    2.70
  -3   5   7  104.79    2.80
  -3   5   7  103.99    3.30
  -3  -5   7   99.99    3.20
   3  -5  -7  107.49    3.80
   3  -5  -7  101.79    2.80
  -3  -5   7  102.59    2.60
  -3  -5   7   98.39    2.40
   3   5  -6  121.79    4.00
   3   5  -6  120.69    3.80
  -3   5   6  116.49    3.90
  -3   5   6  122.59    3.10
  -3   5   6  115.69    3.00
  -3   5   6  120.49    3.10
  -3   5   6  117.09    3.40
   3  -5  -6  114.59    2.90
   3  -5  -6  118.29    4.00
  -3  -5   6  118.49    2.70
   3  -5  -6  115.69    3.00
  -3  -5   6  118.09    3.40
  -3  -5   6  118.69    2.90
  -3   5   5   48.00    1.60
  -3   5   5   46.10    1.90
  -3   5   5   48.60    1.70
  -3   5   5   46.80    2.30
   3   5  -5   48.00    1.70
  -3   5   5   50.79    1.70
   3   5  -5   48.30    2.40
   3  -5  -5   49.40    2.50
  -3  -5   5   48.90    1.60
   3  -5  -5   48.80    1.70
   3  -5  -5   49.80    1.90
  -3  -5   5   48.40    1.90
  -3  -5   5   48.70    1.50
   3  -5  -5   49.00    1.60
  -3   5   4   34.70    1.40
   3   5  -4   34.10    1.40
  -3   5   4   35.20    1.40
  -3   5   4   33.70    2.00
  -3   5   4   32.90    1.50
   3   5  -4   33.10    1.20
   3   5  -4   35.40    2.00
   3  -5  -4   32.70    1.30
   3  -5  -4   33.20    2.00
  -3  -5   4   33.60    1.30
  -3  -5   4   34.30    1.50
  -3  -5   4   35.30    1.20
   3  -5  -4   32.70    1.50
   3  -5  -4   33.50    1.40
  -3   5   3   19.50    1.10
  -3   5   3   18.50    1.10
   3   5  -3   18.20    0.90
   3   5  -3   18.60    1.00
   3   5  -3   20.70    1.60
  -3   5   3   19.70    1.00
  -3   5   3   18.30    1.50
   3  -5  -3   18.00    1.10
   3  -5  -3   19.60    1.00
  -3  -5   3   18.80    1.00
  -3  -5   3   18.80    0.90
   3  -5  -3   18.80    1.10
  -3  -5   3   19.60    1.10
   3  -5  -3   17.40    1.00
   3  -5  -3   17.40    1.50
  -3   5   2  112.09    2.90
  -3   5   2  110.89    2.80
   3   5  -2  111.79    2.80
  -3   5   2  110.39    3.70
   3   5  -2  107.09    2.80
   3   5  -2  110.29    3.80
   3  -5  -2  107.39    2.90
  -3  -5   2  110.39    2.70
  -3  -5   2  113.39    3.20
  -3  -5   2  113.39    2.80
   3  -5  -2  106.99    2.80
   3  -5  -2  109.49    2.80
   3  -5  -2  112.09    3.80
   3  -5  -2  114.29    2.90
   3   5  -1    7.30    1.10
  -3   5   1    6.30    0.80
   3   5  -1    6.00    0.70
  -3   5   1    7.40    0.70
   3   5  -1    6.20    0.70
  -3   5   1    5.40    0.70
   3  -5  -1    4.80    1.00
  -3  -5   1    6.60    0.70
   3  -5  -1    7.40    0.70
   3  -5  -1    8.40    0.90
  -3  -5   1    7.60    1.10
  -3  -5   1    5.90    0.70
   3  -5  -1    7.70    0.70
  -3  -5   1    7.00    0.70
   3  -5  -1    6.80    0.70
  -3   5   0    2.70    0.60
  -3   5   0    2.60    0.50
  -3   5   0    2.60    0.40
   3   5   0    2.00    0.50
   3   5   0    0.90    0.50
  -3  -5   0    1.60    0.40
   3  -5   0    1.70    0.40
   3  -5   0    2.90    0.50
  -3  -5   0    1.60    0.40
  -3  -5   0    1.60    0.40
   3  -5   0    2.00    0.60
   3  -5   0    1.80    0.40
   3  -5   0    1.10    0.40
  -3   5  -1   34.40    2.00
   3   5   1   34.80    1.40
  -3   5  -1   36.60    1.20
  -3   5  -1   32.10    1.50
  -3   5  -1   35.30    1.40
   3   5   1   35.50    2.00
   3   5   1   35.40    1.40
   3  -5   1   34.50    2.00
   3  -5   1   33.80    1.30
  -3  -5  -1   33.30    1.30
   3  -5   1   35.10    1.20
  -3  -5  -1   35.40    1.40
  -3  -5  -1   35.20    1.10
   3  -5   1   34.60    1.50
  -3   5  -2   15.80    0.90
   3   5   2   14.30    1.40
  -3   5  -2   13.60    1.00
  -3   5  -2   15.30    1.40
   3   5   2   14.70    0.90
   3   5   2   15.90    1.00
   3  -5   2   15.10    1.10
  -3  -5  -2   14.80    0.90
   3  -5   2   15.30    1.40
  -3  -5  -2   17.10    1.00
   3  -5   2   15.20    0.80
   3  -5   2   15.80    0.90
  -3   5  -3   54.09    1.70
  -3   5  -3   53.99    2.00
   3   5   3   56.49    2.60
   3   5   3   53.59    1.80
  -3   5  -3   55.29    2.50
   3   5   3   54.99    2.60
   3   5   3   52.09    1.90
  -3  -5  -3   51.89    1.70
   3  -5   3   55.99    2.50
  -3  -5  -3   50.79    1.90
   3  -5   3   56.49    2.00
   3  -5   3   56.59    1.80
   3   5   4   62.69    2.80
   3   5   4   65.89    2.10
   3   5   4   60.29    2.20
  -3   5  -4   65.99    2.40
  -3   5  -4   65.39    2.70
   3   5   4   69.09    3.00
  -3   5  -4   65.39    1.90
   3  -5   4   64.99    1.90
   3  -5   4   70.59    2.40
  -3  -5  -4   64.19    1.90
   3  -5   4   63.29    2.70
  -3  -5  -4   66.39    2.30
   3   5   5    3.40    0.50
   3   5   5    2.60    0.70
  -3   5  -5    3.50    0.70
   3   5   5    2.10    0.60
  -3   5  -5    2.60    0.60
   3   5   5    2.80    0.60
  -3   5  -5    3.10    0.50
  -3  -5  -5    3.90    1.00
   3  -5   5    4.50    0.70
   3  -5   5    2.90    0.60
  -3  -5  -5    2.80    0.50
   3  -5   5    3.10    0.60
  -3   5  -6    5.50    0.80
   3   5   6    7.30    1.00
   3   5   6    5.20    0.90
  -3   5  -6    6.20    1.30
  -3  -5  -6    8.30    0.80
   3  -5   6    6.90    1.00
  -3  -5  -6    7.00    0.70
   3  -5   6    8.60    1.20
   3  -5   6    7.80    0.70
   3   5   7    0.70    0.50
  -3   5  -7    0.20    0.50
   3   5   7    0.20    0.60
  -3   5  -7    2.20    0.60
   3  -5   7    2.00    0.70
   3  -5   7    0.90    0.40
  -3  -5  -7    1.20    0.40
  -3  -5  -7    1.10    0.40
   3  -5   7    0.30    0.40
   3   5   8   27.30    1.90
   3   5   8   24.00    1.80
  -3   5  -8   26.50    1.70
   3   5   8   30.20    1.90
   3  -5   8   30.40    1.90
  -3  -5  -8   30.40    1.20
   3  -5   8   25.20    1.50
   3  -5   8   29.00    1.20
   3   5   9    0.10    0.70
   3   5   9    0.50    0.60
   3   5   9   -0.70    0.50
   3   5   9    0.20    0.60
   3  -5   9   -0.50    0.30
   3  -5   9    0.10    0.30
   3  -5   9   -0.70    0.60
   3  -5   9    0.00    0.30
   3   5  10   13.10    1.50
   3  -5  10   11.00    1.60
  -3   6  12    5.60    1.00
  -3   6  12    5.90    1.00
   3   6 -12    5.70    0.80
  -3   6  12    4.00    0.80
  -3  -6  12    7.30    1.20
   3  -6 -12    5.60    1.00
  -3   6  11   23.40    1.60
  -3   6  11   28.80    2.10
  -3   6  11   28.40    2.20
   3   6 -11   25.30    1.70
  -3   6  11   31.30    1.70
   3   6 -11   26.60    1.90
   3  -6 -11   27.90    2.20
   3  -6 -11   29.40    1.60
   3  -6 -11   26.40    1.20
  -3  -6  11   28.90    1.30
   3  -6 -11   25.70    1.20
  -3  -6  11   30.40    1.30
  -3  -6  11   30.80    2.20
  -3   6  10   31.00    1.60
  -3   6  10   31.40    2.20
  -3   6  10   27.10    1.60
  -3   6  10   29.50    2.30
   3   6 -10   26.50    1.90
  -3  -6  10   29.40    1.30
   3  -6 -10   27.20    1.50
   3  -6 -10   26.60    1.30
   3  -6 -10   28.40    1.90
   3  -6 -10   30.70    2.30
  -3  -6  10   26.00    1.30
  -3  -6  10   27.30    1.90
  -3   6   9   22.80    1.70
  -3   6   9   22.40    2.00
  -3   6   9   25.10    1.30
   3   6  -9   21.70    1.70
  -3   6   9   19.20    1.40
   3   6  -9   25.70    1.80
  -3   6   9   24.00    1.40
   3  -6  -9   21.00    1.70
  -3  -6   9   25.20    1.80
  -3  -6   9   24.40    1.30
  -3  -6   9   23.60    1.10
   3  -6  -9   23.30    2.10
   3  -6  -9   23.60    1.20
  -3  -6   9   22.80    1.20
  -3   6   8    2.70    0.60
  -3   6   8    2.20    0.70
   3   6  -8    1.30    0.60
  -3   6   8    1.70    0.60
  -3   6   8    2.40    0.50
   3   6  -8    0.80    0.60
  -3   6   8    1.90    0.60
   3  -6  -8    3.00    0.70
  -3  -6   8    2.20    0.50
  -3  -6   8    1.80    0.40
   3  -6  -8    2.10    0.40
  -3  -6   8    2.30    0.70
  -3  -6   8    2.10    0.50
   3  -6  -8    2.80    0.60
   3  -6  -8    1.40    0.40
  -3   6   7   69.39    2.70
   3   6  -7   74.29    3.20
  -3   6   7   68.29    2.30
   3   6  -7   72.09    3.10
  -3   6   7   74.19    2.30
  -3   6   7   77.29    2.40
  -3   6   7   68.99    3.10
  -3  -6   7   69.99    2.20
  -3  -6   7   74.19    2.10
   3  -6  -7   76.39    3.40
   3  -6  -7   68.99    2.20
  -3  -6   7   68.19    2.60
   3  -6  -7   72.79    2.40
  -3   6   6   22.10    1.50
  -3   6   6   25.50    2.00
   3   6  -6   24.30    1.80
  -3   6   6   23.90    1.30
  -3   6   6   24.50    1.30
   3   6  -6   25.50    1.90
  -3   6   6   24.30    1.30
  -3  -6   6   24.50    1.60
   3  -6  -6   21.90    1.20
   3  -6  -6   22.40    1.20
  -3  -6   6   23.60    1.20
  -3  -6   6   23.90    1.10
  -3   6   5    7.40    0.90
  -3   6   5    9.70    1.30
   3   6  -5   10.10    1.30
  -3   6   5    8.80    0.90
  -3   6   5    7.00    0.90
  -3   6   5    7.70    0.90
   3  -6  -5    7.90    0.80
  -3  -6   5    8.70    0.80
   3  -6  -5    7.10    0.80
  -3  -6   5    7.70    1.10
  -3  -6   5    7.80    0.70
  -3   6   4    0.60    0.40
  -3   6   4    0.80    0.40
  -3   6   4    1.20    0.40
  -3   6   4    0.60    0.40
   3   6  -4    0.30    0.50
  -3   6   4    1.00    0.60
  -3  -6   4    0.90    0.30
   3  -6  -4    0.90    0.40
   3  -6  -4    0.80    0.50
  -3  -6   4    1.10    0.40
   3  -6  -4    0.40    0.40
   3  -6  -4    0.30    0.30
  -3  -6   4    0.80    0.50
   3   6  -3   49.70    1.80
   3   6  -3   51.79    1.70
  -3   6   3   50.29    1.80
  -3   6   3   49.50    1.90
  -3   6   3   48.90    2.60
  -3   6   3   49.50    1.80
   3   6  -3   55.69    2.70
   3  -6  -3   52.49    2.70
   3  -6  -3   49.20    1.80
  -3  -6   3   50.19    1.80
   3  -6  -3   48.50    1.80
   3  -6  -3   52.79    1.90
  -3  -6   3   48.20    2.50
   3  -6  -3   50.69    1.80
  -3  -6   3   51.39    1.80
  -3  -6   3   49.60    1.60
   3   6  -2   10.40    1.30
  -3   6   2   10.00    0.90
  -3   6   2   11.80    0.90
  -3   6   2   11.30    0.90
  -3   6   2    8.80    1.50
   3   6  -2   10.60    0.90
   3   6  -2   11.00    0.90
  -3  -6   2   11.20    1.30
   3  -6  -2    9.90    0.80
   3  -6  -2   11.50    0.90
  -3  -6   2   11.70    0.80
   3  -6  -2   10.40    0.90
   3  -6  -2   12.20    1.10
  -3  -6   2   10.90    0.90
  -3  -6   2   12.30    1.00
   3  -6  -2    8.70    1.40
   3   6  -1   11.50    1.10
   3   6  -1   12.20    1.40
  -3   6   1   12.70    1.40
  -3   6   1   11.40    0.90
   3   6  -1    8.90    0.90
  -3   6   1   11.50    0.90
  -3   6   1   11.30    1.40
  -3  -6   1   12.90    1.40
   3  -6  -1   10.10    0.90
  -3  -6   1   12.60    1.10
   3  -6  -1   10.30    1.30
   3  -6  -1   10.80    0.90
  -3  -6   1   11.90    0.90
  -3  -6   1   11.20    0.90
   3  -6  -1   11.00    1.00
   3  -6  -1   11.80    0.90
  -3   6   0   26.00    1.10
  -3   6   0   25.60    1.90
   3   6   0   24.30    1.30
   3   6   0   26.60    1.30
  -3   6   0   25.80    1.30
  -3   6   0   25.00    1.20
   3   6   0   24.50    1.80
   3  -6   0   24.30    1.10
  -3  -6   0   25.50    1.90
  -3  -6   0   26.20    1.10
   3  -6   0   24.10    1.20
  -3  -6   0   25.30    1.20
   3  -6   0   26.50    1.40
   3  -6   0   25.90    1.30
   3  -6   0   26.20    1.90
  -3  -6   0   27.30    1.30
   3   6   1    4.60    0.60
  -3   6  -1    4.00    0.60
   3   6   1    5.10    0.80
  -3   6  -1    4.00    0.80
  -3   6  -1    4.80    0.70
  -3   6  -1    5.40    0.70
   3   6   1    4.30    0.90
  -3  -6  -1    3.80    0.80
   3  -6   1    5.20    0.70
  -3  -6  -1    5.20    0.70
   3  -6   1    3.80    0.80
   3  -6   1    5.10    0.60
  -3  -6  -1    6.10    0.70
   3  -6   1    4.60    0.70
  -3  -6  -1    5.20    0.60
   3  -6   1    3.90    0.60
  -3   6  -2   72.29    2.20
   3   6   2   67.09    3.10
  -3   6  -2   74.09    3.10
   3   6   2   72.39    2.40
  -3   6  -2   71.59    2.40
   3   6   2   70.29    2.30
   3  -6   2   69.29    2.10
   3  -6   2   69.19    3.10
   3  -6   2   69.59    1.90
  -3  -6  -2   68.89    2.20
   3  -6   2   70.99    2.40
  -3  -6  -2   71.59    2.30
  -3   6  -3   32.40    2.10
  -3   6  -3   33.90    1.70
   3   6   3   34.30    1.50
   3   6   3   35.30    1.70
   3   6   3   34.90    2.30
  -3   6  -3   32.50    1.40
  -3  -6  -3   34.60    1.60
   3  -6   3   32.90    2.20
   3  -6   3   36.00    1.70
   3  -6   3   31.50    1.40
  -3  -6  -3   35.20    1.40
  -3  -6  -3   34.00    1.50
   3   6   4   53.49    2.10
  -3   6  -4   59.69    2.80
   3   6   4   55.09    2.80
   3   6   4   51.99    2.80
  -3   6  -4   54.59    2.20
   3  -6   4   56.09    1.90
  -3  -6  -4   55.79    1.90
   3  -6   4   54.89    2.20
   3  -6   4   54.59    2.70
   3   6   5   51.59    2.20
  -3   6  -5   52.69    2.20
  -3   6  -5   57.19    2.60
   3   6   5   48.10    2.60
   3   6   5   50.79    2.70
   3  -6   5   54.29    1.80
   3  -6   5   55.99    2.30
   3  -6   5   49.30    2.60
  -3  -6  -5   54.29    2.20
  -3  -6  -5   50.79    1.80
   3   6   6    3.40    0.80
  -3   6  -6    3.20    0.70
   3   6   6    2.00    0.80
  -3   6  -6    4.30    0.90
  -3  -6  -6    5.50    0.90
  -3  -6  -6    2.90    0.50
  -3  -6  -6    4.30    0.60
   3  -6   6    4.10    0.80
   3   6   7    4.20    0.80
  -3   6  -7    3.10    0.70
  -3   6  -7    3.10    0.70
   3   6   7    4.70    0.90
   3  -6   7    3.50    0.80
   3   6   8    1.20    0.70
   3   6   8   -0.50    0.60
   3   6   8    0.50    0.70
  -3   6  -8   -0.20    0.50
   3  -6   8    0.70    0.70
  -3  -6  -8    0.20    0.40
  -3  -6  -8    0.10    0.40
   3  -6   8    1.10    0.40
   3  -6   8   -0.30    0.40
   3   6   9    0.70    0.60
   3   6   9    0.70    0.70
   3   6   9    0.70    0.60
  -3   6  -9   -0.20    0.60
   3   6   9   -0.10    0.60
  -3  -6  -9    0.60    0.40
   3  -6   9    1.00    0.40
   3  -6   9    1.30    0.40
   3  -6   9    0.20    0.80
  -3   7  11    0.40    0.90
  -3   7  11    1.30    0.60
   3   7 -11   -0.20    0.70
   3   7 -11    0.00    0.60
  -3   7  11    1.10    0.60
   3  -7 -11    0.60    0.50
   3  -7 -11    0.30    0.90
  -3  -7  11    1.30    0.40
  -3  -7  11    0.80    0.50
   3  -7 -11   -0.30    0.60
  -3  -7  11    1.20    0.90
  -3  -7  11    1.60    0.40
   3   7 -10   11.10    1.60
  -3   7  10   14.00    1.90
  -3   7  10   12.00    1.20
  -3   7  10   12.60    1.50
   3  -7 -10    9.20    1.10
  -3  -7  10   12.30    1.60
  -3  -7  10   12.50    1.00
  -3  -7  10   11.60    1.00
  -3  -7  10   12.30    1.00
   3  -7 -10   12.60    1.00
   3  -7 -10    8.80    1.40
  -3   7   9    4.60    0.80
  -3   7   9    2.90    0.70
   3   7  -9    2.30    0.90
  -3   7   9    4.30    1.00
  -3   7   9    3.00    1.00
   3   7  -9    3.60    0.80
   3  -7  -9    4.10    0.60
  -3  -7   9    3.30    0.50
   3  -7  -9    3.70    0.60
   3  -7  -9    3.00    1.00
   3  -7  -9    3.40    0.70
   3   7  -8   29.70    2.20
  -3   7   8   33.10    1.70
   3   7  -8   29.70    2.20
  -3   7   8   33.90    2.40
  -3   7   8   33.70    1.70
  -3   7   8   31.10    1.60
  -3   7   8   32.60    2.00
  -3  -7   8   30.30    1.50
   3  -7  -8   31.60    1.60
  -3  -7   8   33.00    1.40
  -3  -7   8   30.60    1.50
  -3  -7   8   32.30    2.00
   3  -7  -8   32.70    2.50
  -3   7   7   65.09    2.30
  -3   7   7   67.99    2.40
  -3   7   7   66.99    2.30
   3   7  -7   70.09    3.30
  -3   7   7   65.79    2.70
  -3   7   7   67.99    3.30
   3   7  -7   69.59    3.20
  -3  -7   7   68.19    2.30
  -3  -7   7   69.99    2.80
   3  -7  -7   69.59    4.20
  -3  -7   7   68.79    2.10
  -3  -7   7   66.39    2.20
   3  -7  -7   64.69    2.30
   3  -7  -7   67.59    2.20
  -3   7   6    2.40    0.60
  -3   7   6    2.00    0.60
  -3   7   6    2.60    0.80
  -3   7   6    1.30    0.50
  -3   7   6    1.20    0.50
   3   7  -6    2.50    0.70
  -3  -7   6    2.20    0.60
   3  -7  -6    2.20    0.80
  -3  -7   6    1.90    0.50
  -3  -7   6    1.80    0.50
  -3  -7   6    1.90    0.50
   3  -7  -6    2.00    0.50
   3  -7  -6    2.10    0.50
  -3   7   5   22.50    1.30
  -3   7   5   24.60    1.40
   3   7  -5   23.20    1.90
  -3   7   5   24.80    1.50
  -3   7   5   24.20    2.00
  -3   7   5   24.20    1.40
  -3  -7   5   23.40    1.10
  -3  -7   5   24.30    1.60
   3  -7  -5   25.20    2.10
   3  -7  -5   23.00    1.30
  -3  -7   5   22.70    1.30
  -3  -7   5   22.50    1.50
   3  -7  -5   22.50    1.30
  -3   7   4    5.60    0.90
  -3   7   4    5.20    0.70
  -3   7   4    6.20    0.90
  -3   7   4    7.10    0.90
  -3   7   4    4.60    0.90
   3   7  -4    4.50    1.00
  -3  -7   4    7.40    1.10
  -3  -7   4    5.70    0.70
   3  -7  -4    5.70    1.10
   3  -7  -4    6.20    0.80
  -3  -7   4    6.90    0.80
  -3  -7   4    4.10    0.90
   3  -7  -4    7.50    0.90
  -3   7   3  230.58    5.30
  -3   7   3  220.48    6.60
   3   7  -3  231.68    5.00
  -3   7   3  226.68    5.20
   3   7  -3  230.68    6.70
  -3   7   3  213.68    5.10
  -3  -7   3  225.78    6.60
  -3  -7   3  226.28    5.20
   3  -7  -3  228.38    5.20
   3  -7  -3  233.98    6.80
  -3  -7   3  223.88    5.10
  -3  -7   3  225.08    5.00
   3  -7  -3  220.28    5.10
   3  -7  -3  225.28    5.20
  -3   7   2    7.00    0.90
  -3   7   2    5.60    1.10
  -3   7   2    7.10    0.90
   3   7  -2    7.40    1.30
  -3   7   2    7.40    1.00
   3   7  -2    7.80    0.90
  -3  -7   2    6.50    1.10
   3  -7  -2    6.50    0.80
  -3  -7   2    7.40    0.80
   3  -7  -2    7.10    0.80
  -3  -7   2    7.40    0.80
   3  -7  -2    5.30    1.10
  -3  -7   2    7.60    0.90
   3  -7  -2    8.40    1.00
   3  -7  -2    6.90    0.90
  -3   7   1   11.30    1.00
  -3   7   1   12.70    1.00
   3   7  -1   11.60    1.00
  -3   7   1   10.70    1.00
  -3   7   1   13.80    1.50
   3   7  -1   12.10    1.50
  -3  -7   1    9.40    1.40
  -3  -7   1   10.90    0.90
   3  -7  -1   13.30    1.20
  -3  -7   1   11.90    1.00
   3  -7  -1    9.90    1.00
  -3  -7   1   12.00    1.00
   3  -7  -1   12.90    1.00
   3  -7  -1   10.30    0.90
   3  -7  -1   13.40    1.70
  -3   7   0    3.90    0.60
  -3   7   0    4.50    1.00
  -3   7   0    4.40    0.60
  -3   7   0    4.10    0.90
   3   7   0    4.60    0.70
   3   7   0    3.70    0.60
   3   7   0    3.10    0.90
   3  -7   0    3.30    0.80
   3  -7   0    4.70    0.70
   3  -7   0    3.40    0.60
   3  -7   0    4.70    0.70
  -3  -7   0    3.80    0.60
  -3  -7   0    4.60    0.70
   3  -7   0    3.60    0.60
  -3  -7   0    4.00    0.60
  -3  -7   0    3.80    1.00
  -3   7  -1   29.30    1.20
   3   7   1   28.00    1.50
  -3   7  -1   27.10    1.50
   3   7   1   26.60    2.10
  -3   7  -1   30.30    2.10
  -3   7  -1   27.30    1.40
  -3  -7  -1   27.70    2.10
   3  -7   1   27.10    1.60
  -3  -7  -1   28.60    1.40
  -3  -7  -1   28.40    1.40
  -3  -7  -1   29.10    1.20
   3  -7   1   26.00    2.10
   3  -7   1   27.00    1.20
   3  -7   1   27.50    1.40
   3  -7   1   28.10    1.40
  -3  -7  -1   28.40    1.40
  -3   7  -2    0.20    0.30
  -3   7  -2    0.30    0.30
   3   7   2   -0.20    0.40
  -3   7  -2    0.70    0.60
  -3   7  -2    0.10    0.40
   3   7   2    0.20    0.50
  -3  -7  -2    0.10    0.30
   3  -7   2   -0.50    0.30
   3  -7   2    0.90    0.50
  -3  -7  -2    0.50    0.30
  -3  -7  -2    0.60    0.60
  -3  -7  -2    0.40    0.40
   3  -7   2    0.20    0.40
  -3  -7  -2    0.20    0.30
   3  -7   2    0.30    0.40
  -3   7  -3    0.00    0.50
  -3   7  -3    0.20    0.30
  -3   7  -3   -0.10    0.50
   3   7   3    0.20    0.50
   3   7   3   -0.30    0.40
   3  -7   3    0.40    0.40
   3  -7   3   -0.30    0.50
  -3  -7  -3    0.10    0.40
   3  -7   3    1.00    0.50
  -3  -7  -3   -0.20    0.30
  -3   7  -4  133.09    3.90
  -3   7  -4  136.59    4.70
   3   7   4  130.19    4.90
   3   7   4  137.79    3.90
   3  -7   4  138.99    3.90
  -3  -7  -4  129.79    3.80
   3  -7   4  129.49    4.70
  -3  -7  -4  133.89    3.50
  -3  -7  -4  130.39    3.50
   3  -7   4  131.59    3.40
   3   7   5    1.50    0.80
  -3   7  -5    1.70    0.70
   3   7   5    3.20    0.70
  -3   7  -5    2.90    0.90
  -3  -7  -5    3.40    0.80
   3  -7   5    2.00    0.50
  -3  -7  -5    2.50    0.50
   3  -7   5    1.90    0.70
   3  -7   5    2.20    0.70
   3   7   6   13.50    1.70
   3   7   6   13.90    1.40
   3  -7   6   11.10    1.50
  -3  -7  -6   12.10    1.00
   3  -7   6   11.30    1.00
   3   7   7   26.00    2.20
  -3   7  -7   29.70    2.10
   3   7   7   29.70    1.90
  -3   7  -7   32.10    2.30
  -3  -7  -7   31.40    1.80
   3  -7   7   33.00    1.50
  -3  -7  -7   32.70    1.50
  -3  -7  -7   29.40    1.40
   3   7   8    1.00    0.70
  -3   7  -8    1.10    0.70
   3   7   8    1.30    0.80
   3   7   8    1.00    0.70
  -3  -7  -8    0.80    0.40
   3  -7   8    0.50    0.80
  -3  -7  -8    1.10    0.50
   3  -7   8    0.40    0.50
   3  -7   8    1.00    0.50
   3  -7   8    1.30    0.50
   3   8 -10    2.80    1.10
  -3   8  10    4.60    0.80
  -3   8  10    5.40    1.20
  -3  -8  10    4.70    1.00
   3  -8 -10    5.70    1.00
  -3  -8  10    4.70    0.60
   3  -8 -10    4.90    1.80
   3  -8 -10    4.80    0.70
  -3  -8  10    4.90    0.70
  -3   8   9   15.30    2.10
   3   8  -9   11.20    1.70
  -3   8   9   13.20    1.60
  -3   8   9   12.20    1.30
  -3   8   9    9.80    1.20
   3  -8  -9   11.40    1.10
   3  -8  -9   14.90    2.00
  -3  -8   9   14.00    1.20
  -3  -8   9   13.20    1.60
   3  -8  -9    9.40    1.30
  -3  -8   9   11.60    1.10
  -3  -8   9   12.50    1.00
   3   8  -8   41.20    2.70
  -3   8   8   37.50    1.80
  -3   8   8   37.90    2.90
  -3   8   8   41.70    2.00
   3   8  -8   38.20    2.70
   3  -8  -8   43.70    3.00
  -3  -8   8   39.40    1.60
   3  -8  -8   41.40    1.80
   3  -8  -8   37.20    1.90
  -3  -8   8   41.00    1.80
  -3  -8   8   36.30    3.20
  -3   8   7    1.20    0.80
  -3   8   7    0.80    0.50
   3   8  -7    1.20    0.80
  -3   8   7    1.00    0.50
  -3   8   7    1.60    0.60
  -3   8   7    1.50    0.60
   3  -8  -7    1.20    0.50
  -3  -8   7    1.40    0.50
  -3  -8   7    1.10    0.60
   3  -8  -7    1.10    0.60
  -3  -8   7    1.50    0.50
  -3  -8   7    1.50    0.50
   3  -8  -7    1.40    0.50
  -3   8   6   -0.70    0.50
  -3   8   6   -0.20    0.40
   3   8  -6   -0.60    0.50
  -3   8   6    0.00    0.40
  -3   8   6   -0.30    0.30
  -3   8   6    0.40    0.50
  -3  -8   6    0.00    0.30
  -3  -8   6   -0.20    0.40
  -3  -8   6    0.40    0.60
   3  -8  -6    0.00    0.40
   3  -8  -6    0.30    0.60
   3  -8  -6   -0.50    0.40
   3  -8  -6    0.00    0.30
  -3  -8   6   -0.30    0.50
   3   8  -5   19.50    1.90
  -3   8   5   20.10    2.10
  -3   8   5   18.90    1.30
  -3   8   5   17.70    1.30
  -3   8   5   15.90    1.20
  -3   8   5   19.10    1.40
  -3  -8   5   18.50    1.50
  -3  -8   5   20.50    1.30
   3  -8  -5   21.60    2.20
   3  -8  -5   19.70    1.30
   3  -8  -5   19.20    1.30
  -3  -8   5   15.70    1.80
  -3  -8   5   18.80    1.30
  -3  -8   5   18.50    1.10
  -3   8   4   51.39    3.00
  -3   8   4   58.09    2.20
  -3   8   4   53.39    2.10
   3   8  -4   57.79    3.20
  -3   8   4   50.29    2.20
  -3  -8   4   56.19    2.00
  -3  -8   4   52.39    3.00
  -3  -8   4   53.79    2.10
  -3  -8   4   55.49    2.10
   3  -8  -4   54.29    2.20
   3  -8  -4   56.59    2.10
  -3  -8   4   54.69    2.30
   3  -8  -4   56.29    2.30
   3  -8  -4   55.49    3.20
   3   8  -3    0.20    0.40
  -3   8   3    0.00    0.30
  -3   8   3    0.80    0.50
  -3   8   3    0.00    0.40
  -3   8   3    0.60    0.40
   3   8  -3    0.60    0.70
  -3  -8   3    0.50    0.60
   3  -8  -3    0.60    0.50
  -3  -8   3    0.40    0.40
   3  -8  -3    0.20    0.40
  -3  -8   3    0.60    0.40
  -3  -8   3    0.30    0.40
   3  -8  -3    0.00    0.60
  -3  -8   3    0.60    0.50
   3   8  -2    0.70    0.50
  -3   8   2    1.20    0.50
  -3   8   2    0.70    0.40
  -3   8   2    1.80    0.80
   3   8  -2    1.20    0.60
  -3   8   2    0.70    0.50
   3  -8  -2    1.10    0.50
  -3  -8   2    0.30    0.60
  -3  -8   2    0.80    0.40
  -3  -8   2    1.10    0.50
  -3  -8   2    0.70    0.40
   3  -8  -2    0.80    0.50
   3  -8  -2    1.70    0.60
   3  -8  -2    0.60    0.60
  -3  -8   2    0.90    0.50
  -3   8   1   81.99    3.70
  -3   8   1   80.99    2.70
   3   8  -1   79.69    2.60
   3   8  -1   82.49    3.80
  -3   8   1   81.29    2.50
  -3   8   1   82.89    2.70
  -3  -8   1   84.69    2.60
  -3  -8   1   79.69    2.60
   3  -8  -1   81.89    3.60
   3  -8  -1   78.39    2.70
   3  -8  -1   84.19    3.90
   3  -8  -1   81.69    2.60
  -3  -8   1   81.09    2.50
  -3  -8   1   81.59    2.70
  -3  -8   1   80.29    3.70
  -3   8   0   88.19    3.40
  -3   8   0   85.99    3.80
  -3   8   0   86.79    2.70
   3   8   0   82.69    3.90
  -3   8   0   87.79    2.50
   3   8   0   83.59    2.80
   3  -8   0   82.59    3.90
  -3  -8   0   88.19    2.50
  -3  -8   0   84.29    2.70
   3  -8   0   85.29    2.80
   3  -8   0   87.99    2.70
  -3  -8   0   83.39    2.70
  -3  -8   0   84.89    2.70
  -3  -8   0   85.19    4.00
  -3   8  -1  292.67    6.80
  -3   8  -1  286.97    8.20
  -3   8  -1  298.67    6.60
   3   8   1  298.57    6.70
   3  -8   1  296.27    6.80
  -3  -8  -1  294.47    6.10
   3  -8   1  302.77    6.60
   3  -8   1  288.77    8.40
  -3  -8  -1  296.57    6.60
  -3  -8  -1  294.87    6.80
   3  -8   1  300.37    6.70
  -3  -8  -1  315.37    7.20
  -3   8  -2    8.00    0.90
  -3   8  -2    8.10    1.10
  -3   8  -2    5.80    1.10
   3   8   2    6.80    1.20
  -3   8  -2    7.00    0.90
   3   8   2    7.50    1.10
  -3  -8  -2    4.10    1.00
   3  -8   2    5.30    0.80
  -3  -8  -2    4.80    1.10
   3  -8   2    5.50    1.10
  -3  -8  -2    6.40    0.90
  -3  -8  -2    7.80    1.00
   3  -8   2    7.30    1.10
   3  -8   2    7.80    1.00
  -3  -8  -2    5.60    1.00
   3   8   3    6.20    1.20
  -3   8  -3    4.50    1.10
   3   8   3    7.60    1.10
  -3  -8  -3    5.80    0.80
   3  -8   3    7.70    1.00
   3  -8   3    5.50    0.90
   3  -8   3    4.70    0.80
   3  -8   3    5.30    1.10
   3   8   4    4.60    0.90
   3   8   4    3.60    1.00
   3  -8   4    2.70    0.70
   3  -8   4    1.90    1.00
  -3  -8  -4    3.20    0.60
  -3  -8  -4    2.90    0.60
   3  -8   4    3.60    0.70
  -3   8  -5   64.09    3.30
   3   8   5   58.49    3.40
   3   8   5   58.59    2.60
   3  -8   5   60.49    2.70
   3  -8   5   64.09    2.50
  -3  -8  -5   62.59    2.30
   3   8   6   -0.50    0.70
   3   8   6    0.10    0.70
  -3   8  -6   -1.20    0.60
  -3   8  -6   -0.20    0.50
   3   8   6   -0.20    0.60
   3  -8   6   -0.80    0.60
  -3  -8  -6    0.30    0.60
   3  -8   6   -0.80    0.50
   3  -8   6    0.20    0.50
  -3   8  -7   -0.30    0.60
   3   8   7    0.10    0.70
  -3   8  -7   -0.70    0.70
   3   8   7    0.80    0.70
   3   8   7    0.00    0.70
  -3  -8  -7    0.20    0.40
  -3  -8  -7    0.60    0.60
   3  -8   7    0.90    0.50
   3  -8   7   -0.20    0.70
  -3  -8  -7    0.00    0.50
   3  -8   7   -0.30    0.50
   3  -8   7    0.90    0.50
   3   8   8   -1.00    0.70
   3   8   8    0.20    0.80
   3   8   8   -0.40    0.60
   3   8   8   -0.50    0.50
   3  -8   8   -0.10    0.40
  -3  -8  -8   -0.70    0.50
  -3  -8  -8   -0.80    0.60
   3  -8   8   -0.30    0.40
   3  -8   8   -0.10    0.60
  -3   9   9   -0.10    0.40
   3   9  -9    0.10    1.40
  -3   9   9   -0.60    0.80
  -3   9   9    0.10    0.50
   3  -9  -9    0.20    0.50
  -3  -9   9    0.70    0.50
  -3  -9   9    0.40    0.50
   3  -9  -9   -0.40    0.40
   3  -9  -9   -1.30    0.90
  -3  -9   9    0.40    0.50
  -3  -9   9    0.10    0.70
   3  -9  -9    0.00    0.60
  -3   9   8   13.20    1.50
   3   9  -8   12.70    1.80
  -3   9   8   16.60    2.20
  -3   9   8   13.70    2.00
  -3   9   8   10.00    1.40
   3  -9  -8   13.10    1.20
  -3  -9   8   12.90    1.30
   3  -9  -8   12.90    1.20
   3  -9  -8   13.00    2.60
   3  -9  -8   15.70    1.40
  -3  -9   8   12.70    1.20
  -3  -9   8   13.70    1.70
  -3   9   7    3.20    1.10
  -3   9   7    3.10    0.70
   3   9  -7    1.90    0.80
  -3   9   7    1.80    0.60
  -3  -9   7    2.30    0.60
   3  -9  -7    1.90    1.00
   3  -9  -7    2.30    0.60
  -3  -9   7    2.20    0.60
  -3  -9   7    2.60    0.80
   3  -9  -7    3.30    0.70
  -3   9   6   29.90    2.70
   3   9  -6   30.50    2.60
  -3   9   6   32.80    2.00
  -3   9   6   33.00    1.80
  -3   9   6   29.20    1.70
  -3   9   6   32.00    1.80
  -3  -9   6   33.50    1.80
  -3  -9   6   30.30    1.50
   3  -9  -6   29.40    2.70
  -3  -9   6   31.40    1.70
   3  -9  -6   30.10    1.60
   3  -9  -6   34.00    1.70
  -3  -9   6   33.60    2.00
  -3   9   5    2.50    0.70
  -3   9   5    3.40    0.70
   3   9  -5    4.30    1.10
  -3   9   5    4.10    0.70
  -3   9   5    4.70    1.20
  -3   9   5    4.00    0.80
  -3  -9   5    3.50    0.70
  -3  -9   5    4.80    0.80
   3  -9  -5    4.10    0.90
  -3  -9   5    4.10    1.00
   3  -9  -5    3.30    1.00
   3  -9  -5    3.90    0.80
   3  -9  -5    3.30    0.70
  -3  -9   5    3.30    0.70
  -3  -9   5    3.90    0.60
  -3   9   4   75.99    3.90
   3   9  -4   76.29    3.80
  -3   9   4   73.69    2.60
  -3   9   4   70.59    2.70
   3  -9  -4   73.39    2.60
  -3  -9   4   72.09    2.80
  -3  -9   4   75.59    2.60
   3  -9  -4   76.49    4.10
  -3  -9   4   72.89    3.70
   3  -9  -4   74.49    2.60
  -3  -9   4   71.29    2.60
  -3  -9   4   70.89    2.60
   3  -9  -4   71.29    2.60
  -3   9   3   51.79    2.20
   3   9  -3   53.19    1.90
   3   9  -3   52.89    2.10
  -3   9   3   54.29    3.30
   3   9  -3   48.30    3.10
  -3   9   3   48.40    2.40
  -3   9   3   54.39    2.20
   3  -9  -3   53.39    2.20
   3  -9  -3   49.60    2.20
   3  -9  -3   53.59    3.40
  -3  -9   3   50.79    3.20
  -3  -9   3   52.19    2.20
  -3  -9   3   52.29    2.10
   3  -9  -3   51.29    2.20
  -3  -9   3   52.49    2.20
  -3   9   2   42.10    2.00
  -3   9   2   42.40    2.00
  -3   9   2   41.40    1.90
   3   9  -2   44.60    3.00
   3   9  -2   42.50    1.90
  -3   9   2   42.90    3.00
  -3  -9   2   44.70    2.00
   3  -9  -2   45.40    2.10
   3  -9  -2   41.60    2.00
   3  -9  -2   43.80    3.10
  -3  -9   2   43.10    1.90
  -3  -9   2   41.50    2.90
  -3  -9   2   41.50    2.00
  -3  -9   2   44.50    2.00
  -3   9   1    1.70    0.50
  -3   9   1    1.20    0.60
  -3   9   1    1.60    0.90
   3   9  -1    0.70    0.50
   3   9  -1    2.10    0.90
  -3   9   1    1.80    0.50
   3  -9  -1    2.50    0.70
   3  -9  -1    2.10    0.90
  -3  -9   1    1.80    0.80
  -3  -9   1    1.60    0.60
  -3  -9   1    1.80    0.50
  -3  -9   1    1.20    0.50
  -3  -9   1    1.10    0.50
   3  -9  -1    1.60    0.60
  -3   9   0   76.99    2.90
   3   9   0   80.29    2.80
  -3   9   0   78.89    3.80
  -3   9   0   81.49    2.50
   3   9   0   79.09    4.00
   3  -9   0   80.69    2.80
   3  -9   0   81.09    2.80
  -3  -9   0   80.89    2.70
   3  -9   0   77.89    2.80
  -3  -9   0   81.89    2.60
   3  -9   0   75.99    4.00
  -3  -9   0   81.39    4.00
  -3  -9   0   80.69    2.80
  -3  -9   0   77.39    2.70
  -3   9  -1    4.40    0.80
  -3   9  -1    3.00    0.50
   3   9   1    4.00    1.10
  -3   9  -1    3.60    1.10
   3   9   1    4.90    0.80
  -3   9  -1    2.50    0.60
  -3  -9  -1    3.40    0.60
   3  -9   1    3.40    1.00
  -3  -9  -1    2.80    0.60
   3  -9   1    3.00    0.60
   3  -9   1    2.80    0.70
  -3  -9  -1    3.90    0.70
  -3  -9  -1    3.80    1.00
   3  -9   1    3.90    0.80
  -3   9  -2   42.70    1.60
   3   9   2   40.30    3.00
   3   9   2   45.70    2.20
  -3   9  -2   47.50    3.00
  -3  -9  -2   42.50    1.90
  -3  -9  -2   46.20    3.20
   3  -9   2   47.50    2.00
  -3  -9  -2   42.20    1.70
   3  -9   2   44.20    2.00
   3  -9   2   44.70    3.00
   3  -9   2   44.10    2.20
  -3  -9  -2   45.40    2.00
  -3  -9  -2   43.50    2.00
   3   9   3    2.60    1.00
   3   9   3    3.50    0.80
  -3  -9  -3    3.60    1.10
  -3  -9  -3    4.20    0.70
   3  -9   3    4.90    0.80
  -3  -9  -3    3.80    0.70
   3  -9   3    2.50    0.70
   3  -9   3    4.10    0.80
  -3   9  -4   14.90    2.00
   3   9   4   16.50    2.10
   3   9   4   14.90    1.80
   3  -9   4   15.60    2.10
  -3  -9  -4   13.50    1.20
  -3  -9  -4   14.60    1.20
   3  -9   4   14.40    1.20
  -3   9  -5   11.10    1.40
   3   9   5   10.50    1.60
   3   9   5   12.60    1.90
   3   9   5   11.50    1.40
  -3   9  -5    8.50    1.40
  -3  -9  -5   10.60    1.20
  -3  -9  -5    9.50    1.10
   3  -9   5   12.30    1.20
   3  -9   5   12.40    1.20
   3  -9   5   10.90    1.60
  -3  -9  -5   10.20    1.20
  -3   9  -6    9.50    1.40
   3   9   6    9.60    1.50
   3   9   6    9.40    1.40
   3   9   6    7.30    1.40
  -3   9  -6   11.10    1.70
   3  -9   6    8.70    1.10
  -3  -9  -6    9.30    1.10
   3  -9   6   10.70    1.10
   3  -9   6    8.80    1.10
  -3  -9  -6   10.80    1.50
   3  -9   6   10.90    1.60
   3   9   7   -0.50    0.60
   3   9   7   -0.40    0.50
  -3   9  -7   -1.20    0.70
   3   9   7    0.10    0.80
   3   9   7    0.60    0.90
   3  -9   7   -1.20    0.70
   3  -9   7   -0.40    0.50
   3  -9   7   -0.30    0.50
   3  -9   7   -0.70    0.60
  -3  10   8   17.70    1.40
  -3  10   8   21.00    1.90
  -3  10   8   17.40    2.60
   3  10  -8   19.60    2.60
   3  10  -8   20.80    2.40
  -3  10   8   21.70    1.60
  -3 -10   8   20.10    1.90
   3 -10  -8   19.10    1.60
   3 -10  -8   14.60    2.60
  -3 -10   8   20.40    1.50
  -3 -10   8   18.70    1.30
   3 -10  -8   19.30    1.40
   3 -10  -8   21.30    1.60
  -3 -10   8   18.40    1.70
  -3  10   7    0.10    0.50
  -3  10   7    0.80    0.50
  -3  10   7    0.30    0.50
  -3  10   7   -0.40    0.80
   3  10  -7   -0.10    0.60
   3 -10  -7    0.70    0.50
   3 -10  -7    0.60    0.60
  -3 -10   7    1.20    0.60
   3 -10  -7   -1.70    0.80
  -3 -10   7   -0.40    0.40
  -3 -10   7    0.90    0.50
  -3 -10   7   -0.30    0.60
   3 -10  -7    0.40    0.50
  -3  10   6   10.50    1.20
  -3  10   6   13.50    1.40
  -3  10   6   10.80    1.70
  -3  10   6   12.30    1.70
  -3 -10   6   12.70    1.10
  -3 -10   6   11.30    1.50
  -3 -10   6   11.90    1.20
   3 -10  -6   11.30    1.30
   3 -10  -6   12.40    1.80
   3 -10  -6   10.80    1.80
   3 -10  -6   12.30    1.30
  -3 -10   6   13.90    1.30
  -3  10   5    0.60    0.50
  -3  10   5    0.60    0.50
  -3  10   5    0.60    1.00
  -3 -10   5    0.50    0.40
  -3 -10   5    0.40    0.50
  -3 -10   5    0.10    0.50
  -3 -10   5   -0.40    0.60
   3 -10  -5    0.80    0.40
   3 -10  -5    0.90    1.00
   3 -10  -5    0.80    0.60
   3 -10  -5    1.80    0.60
  -3 -10   5    0.60    0.60
  -3  10   4   26.20    2.60
  -3  10   4   24.70    1.60
  -3  10   4   26.80    1.80
   3  10  -4   21.70    2.30
   3 -10  -4   25.30    1.60
   3 -10  -4   23.00    1.50
   3 -10  -4   23.90    1.60
  -3 -10   4   25.60    2.30
  -3 -10   4   23.70    1.60
  -3 -10   4   27.40    1.70
  -3 -10   4   24.20    1.80
   3 -10  -4   22.70    2.60
  -3 -10   4   24.60    1.50
   3  10  -3   35.20    1.60
  -3  10   3   35.60    2.90
   3  10  -3   33.50    2.90
  -3  10   3   36.20    1.90
  -3  10   3   37.20    1.90
  -3 -10   3   31.50    2.70
  -3 -10   3   33.40    1.70
   3 -10  -3   39.70    3.10
  -3 -10   3   38.00    2.00
   3 -10  -3   38.30    1.90
   3 -10  -3   35.30    2.00
  -3 -10   3   36.20    1.90
  -3 -10   3   35.70    1.90
   3 -10  -3   34.50    1.90
  -3  10   2    7.70    1.10
   3  10  -2    6.20    0.90
  -3  10   2    7.30    1.00
  -3  10   2    7.10    1.40
   3  10  -2    7.90    1.10
   3  10  -2    4.90    1.20
   3 -10  -2    6.50    1.50
  -3 -10   2    5.80    0.90
   3 -10  -2    4.90    0.80
   3 -10  -2    5.10    0.90
  -3 -10   2    5.20    1.20
  -3 -10   2    6.70    0.90
  -3 -10   2    4.80    0.80
  -3 -10   2    6.70    1.00
   3  10  -1    6.70    1.30
   3  10  -1    8.00    1.00
   3  10  -1    8.40    1.20
  -3  10   1    8.40    1.10
  -3  10   1    5.50    1.00
  -3  10   1    5.00    1.20
   3 -10  -1    6.80    1.00
   3 -10  -1    6.40    1.00
  -3 -10   1    8.20    1.00
   3 -10  -1    7.10    1.50
  -3 -10   1    5.40    1.30
  -3 -10   1    7.60    1.00
  -3 -10   1    9.00    1.20
  -3 -10   1    7.60    1.10
  -3  10   0    6.70    1.00
  -3  10   0    6.90    1.00
   3  10   0    7.90    1.10
  -3  10   0    5.00    1.20
   3  10   0    7.50    1.10
   3  10   0    6.80    1.50
   3 -10   0    7.80    1.20
  -3 -10   0    7.40    1.10
  -3 -10   0    6.90    1.00
   3 -10   0    5.50    0.90
  -3 -10   0    6.60    0.90
   3 -10   0    4.50    1.10
  -3 -10   0    6.10    1.40
  -3 -10   0    8.10    1.10
   3  10   1    0.00    0.40
  -3  10  -1    0.90    0.70
   3  10   1   -0.20    0.70
   3  10   1    0.80    0.50
  -3  10  -1   -0.20    0.50
  -3  10  -1    0.10    0.40
  -3 -10  -1   -0.40    0.50
   3 -10   1    0.20    0.50
  -3 -10  -1    0.80    0.50
  -3 -10  -1   -0.80    0.60
  -3 -10  -1   -0.10    0.40
   3 -10   1    0.10    0.40
   3 -10   1   -0.10    0.60
   3 -10   1   -0.10    0.60
  -3 -10  -1    0.30    0.50
   3  10   2    8.40    1.30
  -3  10  -2    8.30    1.20
   3  10   2    6.70    1.40
  -3  10  -2    6.80    2.20
   3  10   2    8.50    1.60
  -3 -10  -2    8.80    1.20
   3 -10   2    7.30    1.10
  -3 -10  -2    8.40    1.10
   3 -10   2    9.30    1.10
  -3 -10  -2    6.80    1.00
  -3 -10  -2    9.30    1.10
  -3 -10  -2    5.90    1.30
   3 -10   2    6.30    1.70
   3 -10   2    7.60    1.20
   3  10   3   14.30    2.10
   3  10   3   13.50    1.60
   3  10   3   12.80    1.40
  -3 -10  -3   10.70    1.70
  -3 -10  -3   14.40    1.30
   3 -10   3   13.50    1.30
  -3 -10  -3   12.60    1.30
   3 -10   3   12.40    1.50
   3 -10   3   14.50    1.50
  -3 -10  -3   14.60    1.40
  -3 -10  -3   12.50    1.10
   3  10   4   50.69    2.50
   3  10   4   53.49    3.50
  -3  10  -4   48.20    2.50
   3  10   4   54.69    2.70
  -3  10  -4   56.69    3.50
  -3 -10  -4   51.59    2.20
   3 -10   4   49.80    3.40
   3 -10   4   53.39    2.30
  -3 -10  -4   53.49    2.30
   3 -10   4   52.99    2.30
   3 -10   4   52.99    2.30
  -3 -10  -4   49.40    2.30
   3 -10   4   52.19    2.60
   3  10   5    0.70    1.00
  -3  10  -5    1.20    0.80
  -3  10  -5    1.00    0.90
   3  10   5    1.00    0.70
   3  10   5    1.50    0.60
   3 -10   5    1.70    0.90
   3 -10   5    1.40    0.80
  -3 -10  -5    1.70    0.90
  -3 -10  -5    2.10    0.60
  -3 -10  -5    2.40    0.80
   3 -10   5    1.00    0.60
   3 -10   5    2.30    0.60
   3 -10   5    1.90    0.60
  -3  10  -6    9.10    1.40
   3  10   6    6.30    1.40
   3  10   6    9.50    1.40
   3  10   6    9.70    1.60
  -3  10  -6    6.10    1.10
   3 -10   6    9.20    1.20
   3 -10   6    5.60    1.20
  -3 -10  -6    9.10    1.30
   3 -10   6    6.20    1.20
   3 -10   6    9.30    1.20
  -3 -10  -6    8.20    1.00
   3  11  -7    8.50    1.60
  -3  11   7   13.10    1.50
  -3  11   7   10.70    2.00
  -3  11   7   10.70    1.30
  -3  11   7   13.80    1.40
   3 -11  -7   10.20    1.80
   3 -11  -7   10.20    1.90
   3 -11  -7   14.00    1.40
  -3 -11   7   11.50    1.60
   3 -11  -7   13.70    1.50
  -3 -11   7   12.90    1.40
  -3 -11   7   11.20    1.30
  -3 -11   7   12.10    1.20
  -3  11   6    3.70    1.80
  -3  11   6    3.70    0.80
  -3  11   6    4.60    0.90
   3  11  -6    2.50    1.10
  -3  11   6    5.00    0.90
  -3 -11   6    4.10    0.70
   3 -11  -6    4.90    0.90
   3 -11  -6    5.60    0.90
  -3 -11   6    5.40    0.90
  -3 -11   6    4.30    1.10
   3 -11  -6    5.40    1.50
  -3 -11   6    3.90    0.80
   3  11  -5   31.10    2.90
  -3  11   5   33.70    2.10
  -3  11   5   30.90    1.90
  -3  11   5   31.90    3.00
  -3 -11   5   37.50    2.10
  -3 -11   5   34.10    2.00
   3 -11  -5   32.70    1.90
  -3 -11   5   33.30    2.10
   3 -11  -5   35.00    2.00
   3 -11  -5   32.20    3.10
  -3 -11   5   34.00    1.80
   3 -11  -5   35.50    2.00
  -3  11   4    5.90    1.50
   3  11  -4    4.00    1.20
  -3  11   4    4.80    0.80
  -3  11   4    5.40    0.90
   3 -11  -4    8.10    1.20
   3 -11  -4    5.20    0.90
   3 -11  -4    6.20    1.10
  -3 -11   4    5.80    1.00
  -3 -11   4    7.00    1.00
   3 -11  -4    5.60    0.90
  -3 -11   4    5.60    0.90
   3 -11  -4    6.40    1.50
  -3  11   3   47.00    3.50
  -3  11   3   47.00    2.30
   3  11  -3   46.30    1.80
  -3  11   3   45.00    2.20
   3  11  -3   39.40    3.20
   3 -11  -3   47.50    3.60
  -3 -11   3   45.50    2.20
   3 -11  -3   47.20    2.30
  -3 -11   3   44.60    2.30
   3 -11  -3   48.00    2.30
   3 -11  -3   45.20    2.30
  -3 -11   3   52.49    3.50
  -3 -11   3   46.80    2.10
   3 -11  -3   43.00    2.20
  -3 -11   3   45.10    2.20
  -3  11   2   10.90    1.30
  -3  11   2   11.30    1.20
   3  11  -2   11.60    1.10
   3  11  -2   14.00    1.60
  -3  11   2   11.80    2.00
  -3 -11   2   14.70    2.20
   3 -11  -2   14.80    1.40
   3 -11  -2    9.70    1.70
   3 -11  -2   10.60    1.30
   3 -11  -2   10.40    1.60
  -3 -11   2   13.20    1.20
  -3 -11   2   12.00    1.40
  -3 -11   2   12.00    1.30
   3  11  -1    7.20    1.50
  -3  11   1    8.80    1.30
  -3  11   1   11.40    1.20
   3  11  -1   11.30    1.30
   3 -11  -1    8.20    1.80
  -3 -11   1    8.90    1.20
   3 -11  -1    9.00    1.60
  -3 -11   1    8.50    1.20
   3 -11  -1    9.50    1.30
  -3 -11   1    7.80    1.60
  -3 -11   1   10.10    1.30
   3 -11  -1   10.80    1.30
  -3 -11   1    9.90    1.20
   3 -11  -1    8.40    1.20
   3  11   0   -0.10    0.40
  -3  11   0   -1.00    0.50
   3  11   0   -0.20    0.40
  -3  11   0    0.10    0.40
   3  11   0   -0.20    0.70
  -3 -11   0    0.10    0.60
  -3 -11   0   -0.20    0.40
  -3 -11   0   -0.70    0.70
   3 -11   0   -0.50    0.50
   3 -11   0   -1.20    0.60
   3 -11   0   -0.30    0.50
   3 -11   0   -0.10    0.80
  -3 -11   0   -0.50    0.40
  -3 -11   0   -0.20    0.50
   3 -11   0   -0.40    0.40
   3  11   1    0.50    0.90
  -3  11  -1   -0.60    0.80
   3  11   1    0.50    0.60
  -3  11  -1   -0.30    0.70
   3  11   1    0.80    0.50
  -3  11  -1    0.10    0.50
  -3 -11  -1    0.00    0.50
   3 -11   1    0.30    0.50
   3 -11   1    0.50    0.60
   3 -11   1    0.60    0.50
   3 -11   1    1.50    0.90
  -3 -11  -1    0.90    0.50
  -3 -11  -1    1.40    1.00
  -3 -11  -1    0.30    0.60
  -3 -11  -1    0.70    0.60
   3 -11   1   -0.30    0.70
   3  11   2    1.00    0.60
  -3  11  -2    1.20    1.00
  -3  11  -2    1.30    0.70
   3  11   2    1.20    0.70
  -3 -11  -2    1.70    0.90
   3 -11   2    1.00    0.80
   3 -11   2    1.60    0.60
  -3 -11  -2    0.80    0.60
  -3 -11  -2    0.90    0.60
   3 -11   2    2.10    0.70
  -3 -11  -2    2.20    0.60
  -3 -11  -2    1.30    0.60
   3 -11   2    2.00    0.70
   3  11   3    6.70    1.10
   3  11   3    6.00    1.50
  -3  11  -3    6.70    1.20
  -3  11  -3    6.60    1.40
   3  11   3    7.40    1.10
  -3 -11  -3    7.40    1.10
   3 -11   3    4.50    1.20
   3 -11   3    9.90    1.20
   3 -11   3    6.30    1.10
  -3 -11  -3   11.30    1.80
  -3 -11  -3    8.10    1.10
   3 -11   3    8.70    1.30
  -3 -11  -3    9.10    1.20
   3 -11   3   10.10    1.30
   3  11   4   15.30    1.70
  -3  11  -4   12.90    1.60
   3  11   4   15.70    1.60
  -3  11  -4   14.00    2.10
   3  11   4   12.00    2.00
   3 -11   4   17.10    2.20
   3 -11   4   16.90    1.50
  -3 -11  -4   14.00    1.30
   3 -11   4   16.60    2.30
   3 -11   4   13.90    1.70
  -3 -11  -4   17.50    1.50
   3 -11   4   17.30    1.60
  -3 -11  -4   14.30    1.40
   3  12  -4    3.20    1.30
  -3  12   4    3.10    0.80
  -3  12   4    2.30    1.50
  -3  12   4    3.00    0.70
   3 -12  -4    2.70    1.40
   3 -12  -4    3.20    0.80
  -3 -12   4    3.40    0.80
   3 -12  -4    3.50    0.80
  -3 -12   4    2.50    1.10
  -3 -12   4    4.40    1.00
   3 -12  -4    5.00    1.00
  -3 -12   4    4.90    0.90
  -3 -12   4    2.50    0.70
   3 -12  -4    4.80    1.00
  -3  12   3    0.00    0.50
   3  12  -3    0.30    0.40
   3  12  -3   -0.20    0.80
  -3  12   3   -0.30    0.60
  -3  12   3   -0.40    0.90
  -3 -12   3   -0.40    0.60
   3 -12  -3    0.40    0.60
   3 -12  -3    0.00    0.60
  -3 -12   3    0.80    0.50
   3 -12  -3   -0.50    1.00
  -3 -12   3   -0.20    0.50
   3 -12  -3    1.30    0.60
   3 -12  -3   -0.50    0.50
  -3 -12   3    0.20    0.60
   3  12  -2   16.10    1.40
  -3  12   2   14.50    1.60
  -3  12   2   16.60    1.40
   3  12  -2   10.10    3.10
  -3  12   2   10.20    1.90
   3 -12  -2   15.70    1.60
  -3 -12   2   16.80    1.90
   3 -12  -2   12.70    1.70
   3 -12  -2   17.10    1.60
   3 -12  -2   13.50    1.40
  -3 -12   2   14.10    1.40
  -3 -12   2   15.30    1.50
   3 -12  -2   10.40    1.90
  -3 -12   2   15.90    1.60
  -3 -12   2   13.40    3.30
  -3  12   1   16.10    1.40
   3  12  -1   16.20    1.40
  -3  12   1   17.60    2.60
   3  12  -1   12.50    2.10
   3  12  -1   17.50    1.60
  -3  12   1   15.30    1.60
   3 -12  -1   14.50    1.40
  -3 -12   1   16.10    1.50
  -3 -12   1   17.80    1.60
   3 -12  -1   17.30    1.60
  -3 -12   1   18.20    1.50
  -3 -12   1   17.20    1.60
   3 -12  -1   15.20    1.80
  -3 -12   1   12.30    2.10
   3 -12  -1   17.20    1.70
  -3  12   0    0.90    0.50
   3  12   0    0.80    1.00
   3  12   0    1.60    0.70
   3  12   0    1.50    0.60
  -3  12   0    0.60    1.30
  -3  12   0   -0.70    0.90
  -3 -12   0    2.30    0.70
   3 -12   0    1.20    0.70
  -3 -12   0    0.70    0.70
   3 -12   0   -0.50    1.00
  -3 -12   0    1.40    0.60
   3 -12   0    0.90    0.60
  -3 -12   0    1.00    0.90
   3 -12   0    1.60    0.70
  -3 -12   0    1.60    1.00
  -3  12  -1   31.70    2.20
  -3  12  -1   32.30    3.20
   3  12   1   32.50    2.10
   3  12   1   35.50    2.70
  -3  12  -1   29.40    1.60
   3  12   1   32.90    3.10
   3 -12   1   34.50    2.00
   3 -12   1   29.80    2.20
  -3 -12  -1   34.90    2.00
  -3 -12  -1   31.50    1.90
  -3 -12  -1   35.50    2.10
  -3 -12  -1   32.40    3.10
  -3 -12  -1   33.10    2.00
  -3  12  -2   -1.00    0.90
   3  12   2    0.10    0.60
   3  12   2    0.30    0.60
   3  12   2    0.20    1.00
   3 -12   2   -0.40    0.50
   3 -12   2   -1.90    0.90
   3 -12   2    0.00    0.60
   3 -12   2   -0.90    0.50
  -3 -12  -2    0.20    0.50
  -3 -12  -2   -1.30    0.70
  -3 -12  -2   -0.10    0.70
  -3 -12  -2    0.50    0.90
  -4   0  13   -0.40    0.40
  -4   0  12   18.60    1.40
  -4   0  11    0.30    0.40
  -4   0  10   61.49    2.20
   4   0 -10   66.69    2.00
  -4   0  10   63.69    1.60
  -4   0   9   -0.50    0.20
  -4   0   9   -0.10    0.40
   4   0  -9    0.10    0.30
   4   0  -8    1.40    0.60
  -4   0   8    1.10    0.70
  -4   0   8    1.20    0.40
   4   0  -8    1.30    0.20
   4   0  -7    0.10    0.20
   4   0  -7    0.60    0.40
   4   0  -7    0.10    0.30
  -4   0   7    0.10    0.30
  -4   0   7    0.10    0.20
  -4   0   7    0.20    0.30
  -4   0   6    0.70    0.40
   4   0  -6    0.90    0.30
   4   0  -6    1.20    0.50
  -4   0   6    1.00    0.30
   4   0  -6    0.90    0.30
  -4   0   6    1.40    0.40
   4   0  -5   -0.20    0.20
  -4   0   5   -0.40    0.20
  -4   0   5    0.10    0.30
   4   0  -5   -0.50    0.30
  -4   0   5    0.20    0.30
  -4   0   4   14.50    1.00
  -4   0   4   13.70    0.80
  -4   0   4   13.50    0.70
   4   0  -4   12.90    0.70
   4   0  -4   12.90    0.80
  -4   0   3    0.70    0.20
   4   0  -3    0.60    0.20
   4   0  -3    0.50    0.30
   4   0  -3    1.10    0.30
  -4   0   3    0.80    0.30
   4   0  -2 9999.00  216.68
  -4   0   2 9852.31  217.68
  -4   0   1    0.50    0.30
   4   0  -1    0.80    0.40
  -4   0   1    0.80    0.20
  -4   0   0  455.95    9.20
  -4   0   0  433.46    8.50
  -4   0   0  440.26    8.30
   4   0   0  461.15    9.20
   4   0   0  451.65    8.30
   4   0   1   -0.20    0.30
   4   0   1   -0.10    0.20
  -4   0  -1   -0.10    0.20
  -4   0  -1    0.30    0.30
  -4   0  -2  225.68    4.70
  -4   0  -2  236.28    5.40
  -4   0  -2  231.18    4.50
   4   0   2  234.38    4.50
   4   0   2  226.08    5.40
   4   0   2  230.98    4.60
   4   0   3   -0.10    0.20
  -4   0  -3    0.00    0.20
   4   0   3    0.20    0.30
   4   0   3    0.00    0.30
  -4   0  -3    0.30    0.30
  -4   0  -4    2.90    0.60
   4   0   4    3.30    0.60
  -4   0  -4    4.20    0.60
   4   0   4    4.90    0.50
  -4   0  -4    4.50    0.50
   4   0   5    0.50    0.30
   4   0   5    0.10    0.40
   4   0   5   -0.40    0.30
  -4   0  -5   -0.20    0.30
   4   0   5    0.00    0.30
  -4   0  -5   -0.20    0.20
   4   0   6   15.60    1.00
   4   0   6   14.20    1.10
   4   0   6   14.10    0.80
   4   0   6   15.60    1.30
   4   0   7   -0.10    0.60
   4   0   7    0.10    0.30
   4   0   7    0.40    0.40
   4   0   7   -0.10    0.30
   4   0   7   -0.20    0.30
   4   0   8    5.10    0.70
   4   0   8    5.60    1.00
   4   0   9   -0.40    0.50
   4   0  10   38.40    2.10
  -4   1  13    0.40    0.40
  -4   1  13    0.20    0.50
  -4  -1  13    0.30    0.50
  -4  -1  13   -0.30    0.60
  -4   1  12    2.00    0.60
  -4   1  12    1.80    0.50
  -4  -1  12    2.00    0.60
  -4   1  11   16.40    0.90
  -4   1  11   17.60    0.80
  -4   1  11   14.10    1.30
  -4  -1  11   17.00    1.30
   4   1 -10  105.39    2.80
  -4   1  10  105.09    2.50
  -4   1  10  112.29    3.00
  -4   1  10  102.49    3.20
   4   1 -10  106.89    2.80
  -4   1  10  105.19    2.40
  -4  -1  10  108.89    2.40
  -4  -1  10  106.99    3.00
   4  -1 -10  108.19    3.00
  -4   1   9   48.10    2.00
   4   1  -9   50.39    1.80
  -4   1   9   51.89    1.50
  -4   1   9   50.59    1.40
  -4   1   9   50.29    1.90
  -4  -1   9   50.49    1.80
   4  -1  -9   49.80    1.30
   4  -1  -9   49.60    1.90
  -4  -1   9   49.20    1.40
  -4   1   8   16.70    1.20
  -4   1   8   15.20    1.40
   4   1  -8   16.20    1.10
   4   1  -8   17.30    0.70
   4   1  -8   15.30    1.40
  -4   1   8   15.40    0.80
  -4  -1   8   16.10    1.00
  -4  -1   8   15.30    1.50
  -4  -1   8   17.60    0.80
   4  -1  -8   15.40    0.90
   4  -1  -8   15.90    1.60
   4  -1  -8   15.40    1.20
  -4   1   7   12.50    0.70
   4   1  -7   12.20    0.60
  -4   1   7   11.70    0.90
  -4   1   7   12.40    1.00
   4   1  -7   11.80    0.90
   4   1  -7   13.10    1.00
  -4  -1   7   12.70    1.00
  -4  -1   7   12.10    0.90
   4  -1  -7   11.30    1.00
  -4  -1   7   12.20    0.70
   4  -1  -7   12.20    0.70
   4  -1  -7   12.60    1.00
   4  -1  -7   11.70    0.60
   4   1  -6  151.68    3.20
  -4   1   6  159.58    4.10
   4   1  -6  157.88    4.00
  -4   1   6  154.38    3.30
   4   1  -6  151.48    3.50
  -4   1   6  153.58    3.70
  -4  -1   6  156.48    4.00
   4  -1  -6  155.58    3.80
  -4  -1   6  156.28    3.20
  -4  -1   6  148.59    3.40
   4  -1  -6  154.68    4.00
   4  -1  -6  152.78    3.20
  -4   1   5   27.00    1.20
  -4   1   5   27.20    1.40
   4   1  -5   28.00    1.50
  -4   1   5   28.20    1.00
   4   1  -5   28.00    1.10
  -4  -1   5   28.80    1.50
   4  -1  -5   29.00    1.30
  -4  -1   5   27.40    1.00
   4  -1  -5   27.20    1.50
  -4  -1   5   29.70    1.20
   4  -1  -5   27.10    0.80
  -4   1   4    1.90    0.40
  -4   1   4    2.60    0.50
  -4   1   4    2.60    0.30
   4   1  -4    1.60    0.30
   4   1  -4    1.90    0.30
   4  -1  -4    2.20    0.30
   4  -1  -4    2.40    0.60
   4  -1  -4    2.40    0.30
  -4  -1   4    2.60    0.30
   4  -1  -4    2.10    0.40
  -4  -1   4    1.70    0.40
  -4   1   3   33.40    1.20
   4   1  -3   32.40    0.80
   4   1  -3   33.10    1.20
  -4   1   3   31.80    1.60
   4   1  -3   31.80    1.10
  -4   1   3   32.00    1.10
   4   1  -3   31.50    1.50
   4  -1  -3   30.80    1.20
   4  -1  -3   31.20    1.10
  -4  -1   3   30.90    1.00
   4  -1  -3   30.30    1.50
  -4  -1   3   33.70    1.60
  -4  -1   3   33.30    1.20
   4   1  -2  838.62   16.00
  -4   1   2  811.62   15.10
  -4   1   2  844.82   16.00
   4   1  -2  838.52   15.10
  -4  -1   2  845.42   16.00
   4  -1  -2  839.92   16.00
   4  -1  -2  829.32   15.20
  -4   1   1  162.58    3.40
   4   1  -1  164.18    4.10
   4   1  -1  162.38    3.40
  -4   1   1  159.18    4.10
   4   1  -1  159.08    3.30
  -4   1   1  166.38    3.50
  -4   1   1  162.58    3.50
  -4  -1   1  155.98    4.10
   4  -1  -1  160.08    4.10
   4  -1  -1  164.38    3.40
   4  -1  -1  166.08    3.50
  -4  -1   1  160.58    3.40
  -4   1   0   40.40    2.10
  -4   1   0   42.50    1.30
   4   1   0   45.10    1.90
   4   1   0   43.60    1.30
  -4   1   0   44.40    1.30
   4   1   0   44.30    1.30
   4  -1   0   42.70    1.40
  -4  -1   0   46.60    2.00
   4  -1   0   41.70    1.30
   4  -1   0   43.90    1.30
  -4  -1   0   41.50    1.20
   4  -1   0   42.80    2.00
   4   1   1   55.69    1.50
  -4   1  -1   54.99    1.50
   4   1   1   54.99    2.10
  -4   1  -1   57.49    2.10
   4   1   1   52.39    1.60
  -4   1  -1   54.69    1.60
  -4  -1  -1   57.79    1.40
  -4  -1  -1   54.09    1.50
   4  -1   1   57.09    1.60
  -4  -1  -1   57.59    2.20
   4  -1   1   54.49    2.10
   4  -1   1   55.29    1.50
  -4   1  -2  235.98    4.70
   4   1   2  236.58    4.70
   4   1   2  234.68    5.00
  -4   1  -2  231.08    4.80
   4   1   2  241.88    5.50
  -4   1  -2  231.78    5.50
   4  -1   2  241.68    4.70
   4  -1   2  241.08    4.80
  -4  -1  -2  242.18    5.60
  -4  -1  -2  237.98    4.70
   4  -1   2  235.68    5.50
  -4   1  -3    5.40    0.50
   4   1   3    5.40    0.60
  -4   1  -3    6.00    0.60
  -4   1  -3    6.50    0.80
   4   1   3    6.20    0.80
  -4  -1  -3    6.20    0.80
   4  -1   3    4.20    0.60
   4  -1   3    6.00    0.50
  -4  -1  -3    5.10    0.50
  -4   1  -4   13.30    0.70
  -4   1  -4   12.80    0.80
   4   1   4   15.00    1.00
   4   1   4   14.20    1.10
   4   1   4   15.30    0.80
  -4   1  -4   13.10    1.10
  -4  -1  -4   14.40    1.10
   4  -1   4   13.40    1.10
   4  -1   4   14.00    0.90
   4  -1   4   13.90    0.70
  -4  -1  -4   13.70    0.70
   4   1   5   70.49    2.40
  -4   1  -5   69.19    2.10
   4   1   5   70.29    1.90
  -4   1  -5   72.99    2.40
  -4   1  -5   69.79    1.70
   4   1   5   70.49    2.40
  -4  -1  -5   72.39    1.70
   4  -1   5   74.39    1.90
   4  -1   5   71.89    2.10
   4  -1   5   68.79    2.40
   4   1   6  211.68    5.00
   4   1   6  215.48    5.10
  -4   1  -6  214.08    4.90
   4   1   6  214.28    4.40
   4   1   6  204.28    5.00
   4  -1   6  218.58    4.60
  -4  -1  -6  210.88    4.10
   4  -1   6  205.68    4.90
   4  -1   6  211.58    4.30
   4   1   7   32.80    1.50
   4   1   7   33.70    1.80
   4   1   7   32.10    1.50
   4   1   7   32.50    1.20
   4  -1   7   31.00    1.40
   4  -1   7   33.10    1.10
   4  -1   7   36.40    1.90
   4  -1   7   33.70    1.50
   4   1   8   19.60    1.50
   4   1   8   20.10    0.90
   4  -1   8   20.40    1.30
   4  -1   8   21.30    1.60
   4   1   9    1.40    0.90
   4  -1   9   -0.10    0.50
   4  -1   9    0.40    0.70
   4   1  10   -0.30    0.60
   4  -1  10    0.20    0.70
  -4   2  13   14.90    1.80
  -4   2  13   17.60    1.10
  -4  -2  13   16.20    2.10
  -4  -2  13   13.50    1.30
  -4   2  12    2.00    0.50
  -4   2  12    1.30    0.50
  -4  -2  12    0.90    0.50
  -4  -2  12    1.50    0.70
  -4   2  11    0.40    0.40
  -4   2  11    0.40    0.50
  -4   2  11    1.20    0.40
  -4  -2  11    1.00    0.30
   4  -2 -11    0.30    0.40
  -4  -2  11    0.50    0.50
  -4  -2  11    0.70    0.70
  -4   2  10   67.69    2.30
   4   2 -10   58.59    2.00
  -4   2  10   60.39    1.70
  -4   2  10   66.99    2.30
  -4   2  10   63.99    2.50
   4   2 -10   59.59    2.00
   4  -2 -10   65.59    2.40
  -4  -2  10   59.59    2.00
  -4  -2  10   62.49    1.60
  -4   2   9   95.69    2.90
   4   2  -9   88.39    2.70
  -4   2   9   86.69    2.90
   4   2  -9   83.89    2.60
  -4   2   9   87.79    2.20
  -4   2   9   89.59    2.20
  -4  -2   9   89.89    2.10
  -4  -2   9   82.39    2.50
   4  -2  -9   90.29    2.90
   4  -2  -9   89.99    2.10
   4   2  -8    1.20    0.40
  -4   2   8    0.60    0.40
  -4   2   8    1.20    0.30
  -4   2   8    0.50    0.40
   4   2  -8    1.00    0.20
  -4   2   8    1.00    0.30
   4   2  -8    1.10    0.40
  -4  -2   8    1.30    0.30
   4  -2  -8    1.00    0.40
  -4  -2   8    1.20    0.30
   4  -2  -8    1.10    0.40
   4  -2  -8    1.30    0.30
   4  -2  -8    1.30    0.30
   4   2  -7   69.59    1.80
  -4   2   7   69.59    2.30
  -4   2   7   67.79    2.40
  -4   2   7   70.29    1.80
   4   2  -7   72.69    2.40
   4   2  -7   72.99    2.00
  -4   2   7   71.39    1.90
   4  -2  -7   71.39    2.40
  -4  -2   7   70.99    2.00
   4  -2  -7   70.59    2.50
  -4  -2   7   70.09    1.80
   4  -2  -7   73.59    1.80
   4  -2  -7   69.49    1.80
  -4   2   6    3.90    0.50
  -4   2   6    3.30    0.40
  -4   2   6    3.00    0.50
   4   2  -6    3.20    0.60
   4   2  -6    3.60    0.50
   4   2  -6    4.20    0.60
  -4   2   6    3.80    0.70
  -4  -2   6    2.70    0.60
   4  -2  -6    4.10    0.50
  -4  -2   6    4.00    0.50
   4  -2  -6    2.50    0.60
   4  -2  -6    5.10    0.70
   4  -2  -6    3.20    0.50
   4   2  -5   85.99    2.80
  -4   2   5   88.59    2.80
  -4   2   5   85.09    2.10
  -4   2   5   84.39    2.40
   4   2  -5   85.49    2.20
   4  -2  -5   81.49    3.30
   4  -2  -5   81.49    2.00
   4  -2  -5   85.99    2.10
   4  -2  -5   84.09    2.50
  -4  -2   5   84.59    2.80
  -4  -2   5   88.09    2.10
  -4  -2   5   84.39    2.10
   4   2  -4    2.40    0.40
   4   2  -4    1.30    0.50
  -4   2   4    2.90    0.60
  -4   2   4    1.90    0.40
  -4  -2   4    2.40    0.40
   4  -2  -4    1.80    0.40
   4  -2  -4    2.30    0.40
  -4  -2   4    3.00    0.60
   4  -2  -4    1.90    0.50
   4  -2  -4    2.00    0.30
   4   2  -3  326.97    6.30
   4   2  -3  323.97    6.00
  -4   2   3  326.17    6.50
  -4   2   3  321.47    6.30
  -4   2   3  328.97    7.20
   4   2  -3  326.77    7.20
   4   2  -3  324.57    6.30
   4  -2  -3  321.87    6.50
   4  -2  -3  324.97    6.30
   4  -2  -3  314.07    7.20
  -4  -2   3  330.87    7.20
  -4  -2   3  318.47    6.00
  -4  -2   3  330.07    6.30
  -4   2   2   18.90    1.30
  -4   2   2   17.20    0.80
   4   2  -2   19.10    1.30
   4   2  -2   17.30    0.70
  -4   2   2   20.40    1.00
  -4   2   2   19.40    1.00
   4   2  -2   18.80    0.90
   4  -2  -2   17.90    1.30
  -4  -2   2   19.90    1.30
   4  -2  -2   17.70    0.90
   4  -2  -2   19.20    1.00
  -4  -2   2   20.10    0.70
  -4  -2   2   21.30    0.90
  -4   2   1   77.59    2.00
   4   2  -1   79.19    1.90
  -4   2   1   82.09    2.10
   4   2  -1   76.69    2.60
   4   2  -1   79.79    2.00
  -4   2   1   80.49    2.70
  -4   2   1   79.49    2.10
  -4  -2   1   76.39    1.90
   4  -2  -1   77.39    2.00
   4  -2  -1   79.39    2.10
   4  -2  -1   80.89    2.70
   4  -2  -1   79.29    2.10
  -4  -2   1   79.59    2.70
  -4   2   0   84.79    2.20
  -4   2   0   88.79    2.90
   4   2   0   82.19    2.10
   4   2   0   82.69    2.10
  -4   2   0   82.89    2.10
   4  -2   0   86.49    2.20
   4  -2   0   82.79    2.80
  -4  -2   0   83.09    2.10
   4  -2   0   85.99    2.20
   4  -2   0   82.89    2.00
  -4   2  -1  221.18    4.50
  -4   2  -1  217.98    5.30
  -4   2  -1  223.48    4.70
   4   2   1  225.98    5.40
   4  -2   1  225.28    4.60
   4  -2   1  222.18    5.40
  -4  -2  -1  225.98    5.50
  -4  -2  -1  223.08    4.50
   4  -2   1  224.78    4.60
   4   2   2   18.50    0.90
   4   2   2   19.80    1.40
  -4   2  -2   18.70    1.00
   4   2   2   19.30    1.10
  -4   2  -2   19.60    1.30
  -4   2  -2   17.80    0.80
   4  -2   2   21.20    1.10
  -4  -2  -2   18.60    0.80
  -4  -2  -2   19.80    1.40
   4  -2   2   18.30    1.30
   4  -2   2   18.00    0.90
   4  -2   2   20.90    1.10
   4   2   3   51.69    2.20
   4   2   3   55.59    1.90
   4   2   3   56.79    1.60
  -4   2  -3   52.89    1.80
  -4   2  -3   55.49    1.50
  -4   2  -3   53.49    2.10
  -4  -2  -3   54.99    1.50
   4  -2   3   58.39    1.90
   4  -2   3   56.39    1.50
   4  -2   3   54.99    2.20
   4   2   4    3.10    0.60
   4   2   4    3.00    0.60
  -4   2  -4    3.30    0.50
  -4   2  -4    2.30    0.50
  -4   2  -4    3.40    0.40
   4   2   4    3.50    0.60
   4  -2   4    4.00    0.50
   4  -2   4    2.90    0.50
  -4  -2  -4    3.30    0.50
   4  -2   4    2.50    0.50
  -4   2  -5    3.10    0.50
   4   2   5    2.50    0.50
   4   2   5    2.60    0.60
  -4   2  -5    2.00    0.40
  -4   2  -5    2.70    0.50
   4  -2   5    3.00    0.50
   4  -2   5    1.80    0.50
   4   2   6    1.70    0.50
   4   2   6    2.00    0.40
   4   2   6    1.80    0.50
  -4   2  -6    1.80    0.50
   4   2   6    2.00    0.70
  -4   2  -6    2.60    0.60
   4  -2   6    2.50    0.60
   4  -2   6    2.20    0.40
   4  -2   6    1.20    0.40
   4   2   7    3.30    0.70
   4   2   7    2.80    0.50
  -4   2  -7    3.30    0.60
   4   2   7    4.10    0.80
   4  -2   7    2.90    0.50
   4   2   8    2.80    0.50
   4   2   8    5.00    0.80
   4   2   8    2.90    0.50
   4  -2   8    2.90    0.70
   4  -2   8    3.40    0.40
   4   2   9   29.90    1.80
   4  -2   9   29.60    1.70
   4  -2   9   28.90    2.00
   4   2  10    0.90    0.80
   4  -2  10    0.10    0.60
   4  -2  10    1.00    0.80
  -4   3  13    0.60    0.50
  -4   3  13    1.20    0.50
  -4  -3  13    0.00    0.70
  -4   3  12   20.60    1.20
  -4   3  12   20.10    1.70
  -4  -3  12   14.40    1.20
  -4  -3  12   20.60    1.80
  -4   3  11   52.09    1.60
  -4   3  11   54.59    1.80
  -4   3  11   52.59    2.20
  -4   3  11   55.39    2.50
  -4  -3  11   53.99    2.60
  -4  -3  11   50.29    1.80
   4  -3 -11   58.29    2.30
  -4  -3  11   50.69    1.50
   4   3 -10    1.20    0.50
  -4   3  10    2.10    0.50
  -4   3  10    0.70    0.60
  -4   3  10    1.80    0.40
  -4   3  10    1.40    0.50
   4   3 -10    1.70    0.50
   4  -3 -10    0.90    0.50
   4  -3 -10    1.60    0.30
  -4  -3  10    0.10    0.70
   4  -3 -10    2.00    0.40
  -4  -3  10    2.60    0.70
  -4  -3  10    1.40    0.40
  -4   3   9  100.09    3.30
  -4   3   9   96.99    2.50
  -4   3   9   96.19    3.10
   4   3  -9   98.09    3.10
  -4   3   9   97.99    2.50
   4   3  -9  101.19    3.00
   4  -3  -9   96.49    2.30
  -4  -3   9   94.19    2.50
  -4  -3   9   98.39    3.20
   4  -3  -9   95.89    2.50
   4  -3  -9   99.39    3.30
  -4  -3   9   96.89    2.30
  -4   3   8   37.10    1.90
  -4   3   8   36.30    1.30
   4   3  -8   38.50    1.90
  -4   3   8   34.80    1.30
  -4   3   8   34.60    1.70
   4   3  -8   37.60    1.30
   4   3  -8   33.10    1.80
   4  -3  -8   35.40    1.90
  -4  -3   8   33.70    1.30
   4  -3  -8   35.50    1.30
  -4  -3   8   36.80    1.20
   4  -3  -8   34.80    1.20
   4  -3  -8   37.60    1.80
   4   3  -7   21.10    1.00
  -4   3   7   19.60    0.90
   4   3  -7   19.10    1.30
  -4   3   7   20.00    1.40
  -4   3   7   19.20    0.90
   4   3  -7   19.40    0.90
   4   3  -7   20.30    1.50
  -4   3   7   20.60    1.30
   4  -3  -7   22.40    1.40
   4  -3  -7   19.40    0.90
   4  -3  -7   20.20    1.50
  -4  -3   7   19.60    0.90
   4  -3  -7   20.90    0.90
  -4  -3   7   20.00    1.00
   4   3  -6   23.40    1.30
  -4   3   6   29.60    1.70
  -4   3   6   26.20    1.40
  -4   3   6   26.80    1.00
  -4   3   6   25.70    1.10
   4   3  -6   25.50    1.60
   4   3  -6   28.50    1.60
   4   3  -6   26.00    1.00
   4  -3  -6   25.50    1.60
   4  -3  -6   27.00    1.40
   4  -3  -6   26.80    1.00
  -4  -3   6   26.10    1.00
  -4  -3   6   28.80    1.10
  -4   3   5  638.94   11.90
   4   3  -5  607.94   13.90
  -4   3   5  664.03   13.10
   4   3  -5  641.44   11.90
  -4   3   5  640.54   12.30
   4   3  -5  626.64   11.70
   4   3  -5  662.83   13.00
   4  -3  -5  637.54   12.40
  -4  -3   5  651.73   11.80
   4  -3  -5  646.64   11.80
   4  -3  -5  622.24   11.80
   4   3  -4   93.19    3.00
   4   3  -4   90.29    2.00
  -4   3   4   86.59    2.50
   4   3  -4   90.59    2.30
  -4   3   4   91.19    2.50
  -4   3   4   91.99    3.10
  -4   3   4   87.29    2.30
   4   3  -4   92.69    2.20
   4  -3  -4   91.69    3.10
  -4  -3   4   87.99    2.20
   4  -3  -4   92.49    2.60
   4  -3  -4   91.79    2.30
  -4  -3   4   88.39    1.90
   4  -3  -4   88.49    2.20
   4   3  -3    6.50    0.50
  -4   3   3    6.90    1.00
  -4   3   3    6.60    0.80
  -4   3   3    8.70    0.90
   4   3  -3    7.20    0.70
  -4   3   3    5.90    0.80
   4   3  -3    6.20    1.00
   4  -3  -3    6.60    1.00
  -4  -3   3    7.50    0.60
   4  -3  -3    6.50    0.60
   4  -3  -3    5.90    0.70
   4  -3  -3    7.30    0.80
  -4  -3   3    6.80    0.50
  -4   3   2   21.00    1.00
  -4   3   2   21.50    1.50
  -4   3   2   21.60    1.10
   4   3  -2   21.60    0.90
   4   3  -2   20.90    1.00
   4   3  -2   21.30    1.40
  -4   3   2   22.70    1.20
  -4  -3   2   20.20    0.80
   4  -3  -2   21.40    1.00
   4  -3  -2   21.10    1.10
   4  -3  -2   21.20    1.50
  -4  -3   2   21.40    0.90
   4  -3  -2   21.70    1.10
  -4   3   1   40.90    1.50
   4   3  -1   36.40    1.30
   4   3  -1   37.70    1.30
  -4   3   1   41.40    1.40
  -4   3   1   37.70    1.90
  -4   3   1   36.50    1.30
   4   3  -1   37.20    1.90
  -4  -3   1   37.60    1.20
  -4  -3   1   37.40    1.30
   4  -3  -1   39.10    1.40
   4  -3  -1   39.40    1.50
   4  -3  -1   39.00    2.00
   4  -3  -1   39.30    1.30
   4   3   0   85.39    3.00
   4   3   0   86.49    2.30
   4   3   0   88.29    2.30
  -4   3   0   87.39    2.20
  -4   3   0   81.39    2.90
  -4   3   0   85.19    2.40
  -4   3   0   90.29    2.30
   4  -3   0   88.89    2.20
  -4  -3   0   85.99    2.20
   4  -3   0   86.89    3.00
   4  -3   0   96.09    2.60
  -4  -3   0   85.89    2.20
   4  -3   0   86.29    2.20
   4   3   1  237.28    5.10
  -4   3  -1  241.08    5.00
  -4   3  -1  248.58    5.90
   4   3   1  241.68    5.00
  -4   3  -1  245.78    5.20
   4   3   1  246.88    6.00
   4   3   1  239.88    6.00
  -4  -3  -1  239.38    5.10
  -4  -3  -1  241.08    5.00
   4  -3   1  246.18    5.00
   4  -3   1  244.58    6.00
   4  -3   1  246.38    5.00
   4  -3   1  242.88    5.40
  -4   3  -2  133.59    3.30
   4   3   2  130.79    3.30
   4   3   2  131.09    4.00
   4   3   2  136.49    3.20
  -4   3  -2  137.19    3.90
  -4   3  -2  134.89    3.10
   4   3   2  140.79    4.10
   4  -3   2  136.29    3.30
   4  -3   2  134.89    3.00
   4  -3   2  137.49    4.00
   4  -3   2  134.59    3.10
  -4  -3  -2  134.79    3.10
   4   3   3   79.89    2.90
  -4   3  -3   77.89    2.30
  -4   3  -3   72.99    2.00
   4   3   3   78.99    2.40
   4   3   3   74.69    2.10
  -4   3  -3   77.19    2.70
   4   3   3   77.09    2.80
   4  -3   3   77.99    2.00
  -4  -3  -3   75.69    2.00
   4  -3   3   74.99    2.80
   4  -3   3   78.99    2.30
   4  -3   3   77.99    2.10
   4   3   4   49.40    2.20
   4   3   4   52.89    2.00
  -4   3  -4   52.79    1.50
  -4   3  -4   50.99    1.90
  -4   3  -4   51.09    2.10
   4   3   4   52.29    1.70
   4   3   4   53.29    2.30
   4  -3   4   52.49    1.90
   4  -3   4   51.79    1.60
  -4  -3  -4   52.39    1.50
   4  -3   4   54.59    2.20
  -4   3  -5  163.48    4.10
   4   3   5  170.98    4.70
   4   3   5  168.58    3.80
   4   3   5  163.28    4.60
  -4   3  -5  169.08    3.50
  -4   3  -5  165.58    4.40
   4  -3   5  163.68    3.60
  -4  -3  -5  166.78    3.60
   4  -3   5  170.48    4.60
   4  -3   5  167.78    4.00
  -4   3  -6   12.50    1.10
  -4   3  -6   11.90    1.10
   4   3   6   11.20    1.20
   4   3   6   13.90    1.30
   4   3   6   13.00    0.90
   4   3   6   12.20    1.20
  -4   3  -6   11.40    0.80
  -4  -3  -6   11.80    0.70
   4  -3   6   11.20    1.10
   4  -3   6   11.70    0.80
   4  -3   6   12.70    1.20
   4   3   7   45.30    2.20
  -4   3  -7   45.80    2.30
   4   3   7   46.00    2.10
   4   3   7   50.79    1.60
   4   3   7   46.50    2.20
  -4  -3  -7   48.00    1.40
  -4  -3  -7   50.89    1.40
   4  -3   7   45.10    1.50
   4  -3   7   53.89    2.10
   4  -3   7   46.30    2.10
   4   3   8   20.40    1.60
   4   3   8   21.30    1.30
   4   3   8   19.20    1.50
   4  -3   8   20.80    0.90
   4  -3   8   20.90    1.50
   4   3   9    1.00    0.70
   4  -3   9    0.20    0.70
   4   3  10    5.90    1.00
   4  -3  10    4.10    0.90
   4  -3  10    6.00    1.00
  -4   4  13   17.90    1.70
  -4   4  13   20.80    1.30
  -4  -4  13   18.50    1.90
  -4   4  12   34.50    1.60
  -4   4  12   31.20    1.90
  -4   4  12   33.50    2.10
   4  -4 -12   33.00    1.90
  -4  -4  12   37.40    2.20
  -4  -4  12   31.80    1.20
  -4   4  11   -0.80    0.60
   4   4 -11    0.20    0.60
  -4   4  11    0.10    0.50
   4   4 -11   -0.20    0.40
  -4   4  11    0.40    0.50
  -4   4  11    0.20    0.40
   4  -4 -11   -0.60    0.50
   4  -4 -11   -0.10    0.20
  -4  -4  11    0.10    0.60
   4  -4 -11   -0.30    0.30
   4   4 -10    4.70    0.80
  -4   4  10    4.10    0.90
  -4   4  10    6.80    0.90
  -4   4  10    5.10    0.80
   4   4 -10    5.30    1.20
  -4   4  10    5.30    0.80
  -4  -4  10    4.00    0.80
   4  -4 -10    5.40    0.90
  -4  -4  10    6.70    0.70
   4  -4 -10    5.40    0.60
   4  -4 -10    6.60    0.80
  -4   4   9   11.70    1.90
  -4   4   9   11.50    0.90
  -4   4   9   11.60    1.20
  -4   4   9   12.70    1.00
   4   4  -9   10.80    1.30
   4   4  -9   11.30    1.20
   4  -4  -9   12.70    0.90
  -4  -4   9   13.30    1.40
   4  -4  -9   11.80    0.90
  -4  -4   9   12.10    0.80
   4   4  -8   -0.30    0.40
   4   4  -8    0.70    0.40
  -4   4   8    0.30    0.30
  -4   4   8    0.40    0.50
  -4   4   8    0.60    0.40
  -4   4   8    0.30    0.40
  -4  -4   8    0.00    0.30
   4  -4  -8    0.10    0.40
   4  -4  -8    0.00    0.30
   4  -4  -8    0.60    0.30
  -4  -4   8    0.20    0.40
  -4   4   7   18.30    1.00
  -4   4   7   20.10    1.60
  -4   4   7   18.90    1.00
   4   4  -7   20.60    1.00
  -4   4   7   18.60    1.30
   4   4  -7   16.80    1.40
   4   4  -7   19.50    1.50
  -4  -4   7   18.20    1.40
  -4  -4   7   19.80    1.00
   4  -4  -7   19.30    1.00
   4  -4  -7   21.40    1.60
   4  -4  -7   18.50    1.30
   4   4  -6    2.40    0.60
  -4   4   6    4.50    0.60
  -4   4   6    2.60    0.50
  -4   4   6    3.60    0.50
   4   4  -6    3.30    0.60
  -4   4   6    2.80    0.70
  -4   4   6    3.10    0.60
  -4  -4   6    4.40    0.60
   4  -4  -6    2.90    0.60
   4  -4  -6    4.40    0.60
  -4  -4   6    3.30    0.60
  -4  -4   6    4.40    0.50
   4  -4  -6    4.20    0.60
   4  -4  -6    3.20    0.80
   4   4  -5    7.00    0.70
   4   4  -5    9.00    0.70
  -4   4   5    7.40    1.00
  -4   4   5    7.30    0.70
   4   4  -5    7.90    1.10
  -4   4   5    8.10    0.90
  -4   4   5    8.40    0.90
  -4  -4   5    8.60    0.70
  -4  -4   5    7.60    0.50
   4  -4  -5    8.50    0.70
   4  -4  -5    8.90    1.20
   4  -4  -5    7.20    0.80
   4  -4  -5    7.30    0.80
   4   4  -4   62.59    1.90
   4   4  -4   68.39    2.70
   4   4  -4   63.79    2.60
  -4   4   4   62.89    2.10
   4   4  -4   63.39    1.60
  -4   4   4   64.29    2.70
  -4   4   4   62.69    2.00
   4   4  -4   61.99    1.70
  -4  -4   4   63.29    1.60
   4  -4  -4   62.19    2.10
  -4  -4   4   62.49    1.80
   4  -4  -4   65.09    1.90
   4  -4  -4   58.99    2.60
   4  -4  -4   61.89    1.80
   4   4  -3   37.70    2.00
  -4   4   3   37.00    1.40
   4   4  -3   37.40    2.10
   4   4  -3   34.00    1.20
  -4   4   3   38.60    1.50
   4   4  -3   35.20    1.40
  -4   4   3   35.50    1.50
  -4   4   3   37.30    2.00
   4  -4  -3   35.20    1.30
   4  -4  -3   37.30    1.40
  -4  -4   3   35.80    1.30
  -4  -4   3   36.20    1.20
   4  -4  -3   38.80    2.10
   4  -4  -3   35.70    1.50
  -4   4   2   77.89    2.30
   4   4  -2   74.39    2.00
  -4   4   2   78.09    2.10
   4   4  -2   74.99    3.10
   4   4  -2   73.89    2.10
   4   4  -2   77.09    2.90
  -4   4   2   77.29    2.30
  -4   4   2   76.89    2.90
   4  -4  -2   74.99    3.00
  -4  -4   2   77.99    2.10
  -4  -4   2   76.79    2.00
   4  -4  -2   77.49    2.10
   4  -4  -2   75.79    2.10
   4  -4  -2   73.79    2.20
  -4  -4   2   75.19    2.10
   4  -4  -2   75.29    2.20
   4   4  -1   87.39    3.20
  -4   4   1   86.69    2.30
   4   4  -1   89.89    2.40
  -4   4   1   89.39    2.40
  -4   4   1   88.29    2.40
  -4   4   1   86.69    3.10
   4   4  -1   84.49    2.30
   4   4  -1   83.29    3.60
   4  -4  -1   87.29    2.50
  -4  -4   1   85.39    2.20
   4  -4  -1   81.59    3.20
   4  -4  -1   85.09    2.30
  -4  -4   1   84.29    2.30
  -4  -4   1   84.89    2.20
   4  -4  -1   83.19    2.30
  -4   4   0   27.80    1.30
   4   4   0   28.50    1.80
   4   4   0   26.20    1.30
   4   4   0   26.30    1.20
  -4   4   0   30.80    1.30
  -4   4   0   29.70    1.80
  -4   4   0   27.80    1.20
   4   4   0   26.10    1.70
   4  -4   0   29.60    1.40
  -4  -4   0   29.50    1.20
  -4  -4   0   28.40    1.00
   4  -4   0   25.30    1.70
   4  -4   0   27.00    1.20
   4  -4   0   27.90    1.20
  -4  -4   0   28.70    1.20
   4   4   1  109.39    3.70
   4   4   1  105.69    3.60
  -4   4  -1  113.59    3.60
  -4   4  -1  110.79    2.90
   4   4   1  108.79    2.80
   4   4   1  103.39    2.80
  -4   4  -1  111.49    2.70
   4  -4   1  109.39    2.60
   4  -4   1  110.69    3.70
   4  -4   1  111.09    2.90
  -4  -4  -1  109.09    2.70
  -4  -4  -1  115.09    2.90
   4  -4   1  112.59    2.70
  -4   4  -2   14.70    1.10
   4   4   2   15.70    1.40
  -4   4  -2   14.70    0.90
   4   4   2   16.50    1.10
   4   4   2   17.40    1.00
  -4   4  -2   16.70    1.40
   4   4   2   19.30    1.50
   4  -4   2   16.10    1.10
   4  -4   2   15.90    0.90
   4  -4   2   16.30    1.40
  -4  -4  -2   15.70    1.00
   4  -4   2   16.60    0.90
  -4  -4  -2   15.90    0.90
   4   4   3    4.80    0.70
  -4   4  -3    4.40    0.70
   4   4   3    3.80    0.80
  -4   4  -3    6.00    0.70
   4   4   3    4.60    0.70
   4   4   3    3.60    0.80
  -4   4  -3    5.30    0.80
   4  -4   3    6.30    0.70
  -4  -4  -3    5.60    0.70
  -4  -4  -3    5.20    0.60
   4  -4   3    6.90    0.90
   4  -4   3    6.10    0.70
   4   4   4   37.60    1.50
   4   4   4   37.20    1.70
  -4   4  -4   37.20    1.30
   4   4   4   35.30    2.00
   4   4   4   34.30    2.00
  -4   4  -4   38.40    2.00
  -4   4  -4   37.60    1.70
   4  -4   4   36.20    1.40
   4  -4   4   37.40    1.70
  -4  -4  -4   37.30    1.40
   4  -4   4   36.10    2.00
   4  -4   4   36.60    1.30
   4   4   5    0.70    0.50
  -4   4  -5    0.70    0.50
  -4   4  -5    1.20    0.40
  -4   4  -5    0.70    0.40
   4   4   5    1.20    0.50
   4   4   5    1.00    0.60
   4   4   5    0.90    0.30
   4  -4   5    1.10    0.40
   4  -4   5    2.00    0.50
   4  -4   5    1.10    0.40
  -4  -4  -5    0.80    0.40
   4  -4   5    1.40    0.60
  -4   4  -6    3.10    0.60
  -4   4  -6    4.00    0.80
  -4   4  -6    4.10    0.60
   4   4   6    5.00    0.80
   4   4   6    3.00    0.70
  -4  -4  -6    4.60    0.60
   4  -4   6    3.40    0.60
   4  -4   6    4.20    0.60
  -4  -4  -6    5.40    0.70
   4  -4   6    5.10    0.80
   4  -4   6    4.60    0.70
  -4   4  -7    1.20    0.60
   4   4   7    1.00    0.60
   4   4   7    2.00    0.70
   4   4   7    2.60    0.70
   4   4   7    2.50    0.50
   4  -4   7    1.60    0.60
  -4  -4  -7    2.60    0.40
   4  -4   7    1.90    0.50
  -4  -4  -7    1.90    0.40
   4  -4   7    2.30    0.70
   4  -4   7    1.10    0.50
   4   4   8    1.90    1.30
  -4   4  -8    1.60    0.50
   4   4   8    2.20    0.70
   4   4   8    1.50    0.60
   4  -4   8    2.70    0.50
   4  -4   8    1.90    0.50
  -4  -4  -8    2.10    0.40
   4  -4   8    2.40    0.70
   4   4   9    1.80    0.70
   4   4   9    3.60    0.90
   4   4   9    3.10    0.60
   4  -4   9    2.90    0.80
   4  -4   9    3.70    0.50
   4   5 -12   -0.30    0.60
  -4   5  12    1.00    0.60
  -4   5  12    0.50    0.50
  -4   5  12    0.40    0.60
  -4   5  12   -0.10    0.70
   4   5 -12   -0.60    0.40
  -4  -5  12   -0.40    0.80
   4  -5 -12   -0.10    0.30
  -4  -5  12   -0.20    0.30
   4  -5 -12   -0.50    0.30
  -4  -5  12    0.20    0.40
   4  -5 -12    0.00    0.70
  -4   5  11    0.80    0.50
   4   5 -11   -0.30    0.50
  -4   5  11    0.80    0.40
  -4   5  11    0.80    0.60
   4   5 -11    0.40    0.70
  -4   5  11    0.70    0.60
   4  -5 -11    0.70    0.40
   4  -5 -11    0.80    0.70
  -4  -5  11    0.50    0.40
   4  -5 -11    1.00    0.50
  -4  -5  11    0.30    0.80
  -4   5  10    1.50    0.80
  -4   5  10    2.00    0.50
  -4   5  10    1.50    0.50
  -4   5  10    1.80    0.60
   4   5 -10    1.30    0.60
   4   5 -10    1.40    0.60
  -4   5  10    1.40    0.60
  -4  -5  10    1.10    0.70
   4  -5 -10    0.10    0.60
   4  -5 -10    0.80    0.40
   4  -5 -10    1.10    0.40
  -4  -5  10    0.80    0.40
  -4   5   9    0.40    0.60
  -4   5   9    1.10    0.40
   4   5  -9    0.00    0.50
  -4   5   9   -0.20    0.50
  -4   5   9    0.70    0.40
   4   5  -9    0.90    0.60
  -4   5   9    0.50    0.40
  -4  -5   9   -0.20    0.50
   4  -5  -9   -0.20    0.50
  -4  -5   9    0.70    0.30
  -4  -5   9    0.70    0.40
   4  -5  -9    0.70    0.30
   4  -5  -9    1.00    0.30
  -4   5   8   13.10    1.20
   4   5  -8   11.90    1.40
  -4   5   8   12.70    1.50
  -4   5   8   13.90    1.00
  -4   5   8   12.90    1.10
   4   5  -8   15.00    1.40
  -4   5   8   12.60    1.00
   4  -5  -8   13.50    1.00
  -4  -5   8   14.30    1.00
   4  -5  -8   13.00    0.90
  -4  -5   8   12.80    0.70
   4  -5  -8   13.70    1.60
  -4  -5   8   13.20    1.40
  -4   5   7    1.10    0.40
   4   5  -7    0.80    0.50
  -4   5   7    1.30    0.60
  -4   5   7    1.40    0.50
   4   5  -7    1.00    0.50
   4   5  -7    0.90    0.40
  -4   5   7    1.60    0.40
  -4   5   7    1.10    0.40
  -4  -5   7    1.70    0.60
   4  -5  -7    2.10    0.40
   4  -5  -7    1.10    0.60
   4  -5  -7    1.10    0.40
  -4  -5   7    1.40    0.30
   4  -5  -7    1.40    0.40
  -4  -5   7    1.30    0.30
  -4   5   6  292.57    6.10
   4   5  -6  309.67    7.50
  -4   5   6  289.27    6.10
  -4   5   6  299.37    6.30
  -4   5   6  301.07    7.50
  -4   5   6  292.07    6.60
   4   5  -6  299.47    6.20
   4   5  -6  293.07    7.20
   4  -5  -6  291.57    6.20
  -4  -5   6  289.47    6.10
   4  -5  -6  283.37    6.60
  -4  -5   6  290.67    6.50
   4  -5  -6  284.37    6.00
  -4  -5   6  282.37    5.70
   4   5  -5   48.10    1.40
   4   5  -5   47.30    1.70
  -4   5   5   50.59    2.50
   4   5  -5   50.29    2.50
   4   5  -5   52.39    2.60
  -4   5   5   47.10    1.80
  -4   5   5   48.90    2.00
   4  -5  -5   50.69    2.00
   4  -5  -5   48.00    1.70
   4  -5  -5   50.69    2.60
  -4  -5   5   49.20    1.90
  -4  -5   5   51.39    1.70
   4  -5  -5   50.29    1.70
  -4  -5   5   49.20    1.40
   4   5  -4   10.10    1.30
   4   5  -4    8.80    0.70
   4   5  -4    8.60    0.80
  -4   5   4    8.90    0.90
   4   5  -4    9.70    1.20
  -4   5   4   10.00    1.00
  -4   5   4    9.90    0.80
  -4   5   4    8.30    1.20
  -4  -5   4    8.80    0.70
   4  -5  -4   10.20    0.80
   4  -5  -4    9.30    1.30
  -4  -5   4   10.80    0.80
   4  -5  -4   10.20    0.80
  -4  -5   4    9.10    0.90
   4  -5  -4    9.00    0.90
  -4   5   3    1.10    0.40
   4   5  -3    1.10    0.60
   4   5  -3    1.10    0.30
   4   5  -3    1.10    0.50
  -4   5   3    0.90    0.50
   4   5  -3    0.60    0.40
  -4   5   3    0.70    0.30
  -4   5   3    0.80    0.40
   4  -5  -3    0.80    0.40
   4  -5  -3    0.50    0.40
  -4  -5   3    1.30    0.40
   4  -5  -3    0.80    0.30
   4  -5  -3    0.80    0.30
  -4  -5   3    0.90    0.30
  -4  -5   3    0.90    0.30
   4  -5  -3    0.50    0.40
   4   5  -2    0.30    0.30
  -4   5   2    0.80    0.40
  -4   5   2    0.00    0.80
   4   5  -2    0.60    0.50
   4   5  -2    0.70    0.50
   4   5  -2    0.60    0.30
  -4   5   2    1.10    0.30
  -4   5   2    0.60    0.40
  -4  -5   2    0.80    0.30
   4  -5  -2    0.50    0.40
  -4  -5   2    0.80    0.40
   4  -5  -2    0.80    0.30
   4  -5  -2    0.40    0.50
   4  -5  -2    0.80    0.40
   4  -5  -2    0.80    0.30
  -4  -5   2    0.40    0.30
  -4   5   1    5.80    0.90
   4   5  -1    4.40    0.90
  -4   5   1    4.60    0.70
   4   5  -1    3.50    0.70
   4   5  -1    5.50    0.90
   4   5  -1    5.00    0.70
  -4   5   1    4.50    0.90
  -4   5   1    4.80    0.80
  -4  -5   1    5.60    0.70
   4  -5  -1    4.90    0.90
  -4  -5   1    4.10    0.60
   4  -5  -1    4.20    0.60
   4  -5  -1    5.20    0.70
  -4  -5   1    4.50    0.60
   4  -5  -1    5.10    0.70
   4   5   0    9.20    0.80
   4   5   0    8.90    1.20
   4   5   0    8.40    1.20
  -4   5   0    9.50    0.80
   4   5   0    9.00    0.80
  -4   5   0    8.30    1.20
  -4   5   0   10.70    0.90
  -4   5   0    8.10    0.90
  -4  -5   0    7.90    0.70
   4  -5   0    8.90    0.70
   4  -5   0    9.70    1.30
   4  -5   0    9.40    1.00
  -4  -5   0    8.80    0.70
   4  -5   0    8.00    0.80
  -4  -5   0    8.50    0.70
  -4   5  -1   13.80    0.90
  -4   5  -1   14.80    1.40
  -4   5  -1   15.10    1.00
   4   5   1   12.90    1.00
   4   5   1   13.70    1.50
   4   5   1   11.50    0.90
   4   5   1   12.10    1.40
   4  -5   1   13.70    0.80
  -4  -5  -1   12.20    0.90
   4  -5   1   13.50    1.10
   4  -5   1   12.00    0.90
  -4  -5  -1   13.60    0.90
   4  -5   1   11.70    1.40
   4   5   2   65.89    2.90
   4   5   2   65.89    2.90
   4   5   2   63.69    2.20
  -4   5  -2   64.09    2.20
  -4   5  -2   66.09    2.00
   4   5   2   62.69    2.10
  -4   5  -2   68.69    2.90
   4  -5   2   66.69    2.90
   4  -5   2   65.09    1.80
  -4  -5  -2   64.89    2.00
   4  -5   2   64.99    2.00
   4  -5   2   68.39    2.30
  -4  -5  -2   63.69    2.10
  -4   5  -3    4.90    0.90
   4   5   3    3.20    0.70
   4   5   3    4.10    0.70
   4   5   3    3.50    0.70
  -4   5  -3    4.90    0.60
   4   5   3    5.70    0.80
   4  -5   3    7.30    1.00
  -4  -5  -3    5.70    0.70
   4  -5   3    5.90    0.80
  -4  -5  -3    5.40    0.80
   4  -5   3    5.00    0.70
   4   5   4   22.10    1.80
  -4   5  -4   21.80    1.50
  -4   5  -4   21.50    1.60
   4   5   4   19.90    1.20
  -4   5  -4   20.20    1.40
   4   5   4   19.60    1.70
   4   5   4   20.80    1.40
   4  -5   4   21.30    1.10
   4  -5   4   20.50    1.00
   4  -5   4   22.50    1.50
   4  -5   4   18.60    1.60
   4   5   5    0.40    0.40
   4   5   5    0.70    0.50
  -4   5  -5    0.60    0.30
  -4   5  -5    0.10    0.40
   4   5   5    0.50    0.50
   4   5   5    0.60    0.50
  -4   5  -5    0.70    0.50
  -4  -5  -5    0.30    0.30
   4  -5   5   -0.20    0.40
  -4  -5  -5    0.50    0.30
   4  -5   5    1.20    0.60
   4  -5   5    1.00    0.40
  -4   5  -6   34.40    1.80
  -4   5  -6   29.40    2.00
   4   5   6   33.10    1.80
   4   5   6   36.00    1.50
   4  -5   6   35.20    1.90
  -4  -5  -6   34.50    1.50
  -4  -5  -6   30.60    1.30
   4  -5   6   29.50    1.30
  -4   5  -7   20.10    1.60
  -4   5  -7   17.60    1.60
   4   5   7   21.00    1.80
   4   5   7   19.50    1.60
   4  -5   7   18.70    1.10
   4  -5   7   19.50    1.40
  -4  -5  -7   19.70    1.10
   4  -5   7   18.60    1.60
   4   5   8   16.20    1.70
  -4   5  -8   12.30    1.50
   4   5   8   14.90    1.50
   4   5   8   13.20    1.70
   4  -5   8   14.50    1.30
   4  -5   8   15.40    1.50
  -4  -5  -8   15.80    0.90
   4  -5   8   15.20    1.00
  -4  -5  -8   15.30    0.80
   4   5   9    2.40    0.80
   4   5   9    1.10    0.70
  -4   5  -9    1.60    0.50
   4   5   9    0.70    0.60
   4  -5   9    1.60    0.40
  -4   6  12    9.20    1.30
  -4   6  12   11.40    1.20
   4   6 -12    6.60    1.00
   4   6 -12    6.40    1.00
   4  -6 -12    9.20    1.20
  -4  -6  12   11.00    1.70
   4  -6 -12    8.20    0.80
   4  -6 -12    7.60    1.30
   4  -6 -12    9.80    0.90
  -4  -6  12    9.00    0.90
  -4   6  11   12.60    1.50
  -4   6  11    8.60    1.30
  -4   6  11    7.10    1.50
  -4   6  11   11.70    1.10
   4   6 -11   10.50    1.60
   4  -6 -11   10.30    0.90
  -4  -6  11   11.90    1.00
   4  -6 -11   10.30    0.90
  -4  -6  11    9.80    0.90
   4  -6 -11   10.00    1.10
   4  -6 -11    8.90    1.30
  -4  -6  11   11.10    0.80
  -4  -6  11   12.40    1.70
  -4   6  10   52.89    2.00
   4   6 -10   48.40    2.60
  -4   6  10   51.29    3.10
  -4   6  10   43.90    2.00
   4   6 -10   48.90    2.60
  -4   6  10   49.20    1.90
  -4   6  10   47.80    3.70
  -4  -6  10   49.50    1.60
   4  -6 -10   49.60    3.00
  -4  -6  10   47.50    1.80
   4  -6 -10   44.20    2.40
   4  -6 -10   46.60    2.90
   4  -6 -10   46.40    2.20
  -4   6   9    1.40    0.50
  -4   6   9    1.20    0.50
  -4   6   9    2.20    0.80
   4   6  -9    1.60    0.60
  -4   6   9    0.90    0.60
  -4   6   9    2.00    0.50
   4  -6  -9    1.80    0.80
   4  -6  -9    1.60    0.50
  -4  -6   9    1.40    0.40
  -4  -6   9    1.10    0.40
   4  -6  -9    1.60    0.50
  -4  -6   9    1.60    0.70
  -4   6   8   51.89    2.40
   4   6  -8   59.19    2.90
  -4   6   8   56.79    2.80
  -4   6   8   54.49    2.10
   4   6  -8   53.69    2.70
  -4   6   8   54.69    2.00
  -4   6   8   56.69    2.00
  -4  -6   8   55.59    1.70
   4  -6  -8   55.19    2.00
  -4  -6   8   55.99    1.90
   4  -6  -8   59.99    3.10
  -4  -6   8   57.29    2.50
   4   6  -7    3.20    0.70
  -4   6   7    2.50    0.60
  -4   6   7    1.70    0.50
  -4   6   7    2.50    0.80
  -4   6   7    2.30    0.60
  -4   6   7    4.00    0.60
   4   6  -7    2.50    0.70
   4  -6  -7    3.20    0.60
  -4  -6   7    1.90    0.40
   4  -6  -7    3.10    1.10
  -4  -6   7    2.70    0.80
   4  -6  -7    2.50    0.50
  -4   6   6    0.60    0.50
  -4   6   6   -0.10    0.30
   4   6  -6   -0.60    0.40
  -4   6   6    0.00    0.40
   4   6  -6    0.50    0.40
  -4   6   6   -0.10    0.50
  -4   6   6    0.20    0.60
   4  -6  -6   -0.20    0.30
   4  -6  -6   -0.10    0.30
   4  -6  -6    0.20    0.40
  -4  -6   6   -0.10    0.30
   4  -6  -6   -0.20    0.50
  -4  -6   6    0.40    0.50
  -4  -6   6    0.50    0.30
   4   6  -5   16.00    1.60
   4   6  -5   14.90    1.00
  -4   6   5   15.80    1.10
  -4   6   5   14.90    1.20
   4   6  -5   14.50    1.60
  -4   6   5   14.90    1.20
  -4   6   5   16.80    1.70
   4  -6  -5   14.90    1.10
   4  -6  -5   15.60    1.20
   4  -6  -5   16.80    1.70
  -4  -6   5   16.50    1.30
  -4  -6   5   15.10    0.90
   4  -6  -5   15.00    1.00
  -4  -6   5   19.20    1.70
   4   6  -4   13.80    0.90
  -4   6   4   13.60    1.50
  -4   6   4   14.70    1.10
  -4   6   4   14.10    1.10
   4   6  -4   15.30    1.60
  -4   6   4   14.40    1.00
   4   6  -4   15.00    1.00
   4   6  -4   13.70    1.50
  -4  -6   4   12.70    0.80
   4  -6  -4   12.20    1.00
   4  -6  -4   15.60    1.70
   4  -6  -4   14.60    1.00
  -4  -6   4   14.50    1.00
   4  -6  -4   13.30    1.10
  -4  -6   4   14.80    1.20
   4   6  -3   68.99    2.20
  -4   6   3   69.19    2.30
  -4   6   3   64.79    2.20
  -4   6   3   72.79    3.20
   4   6  -3   69.59    3.10
  -4   6   3   68.49    2.20
   4   6  -3   72.79    3.20
   4   6  -3   71.99    2.10
   4  -6  -3   67.09    2.30
  -4  -6   3   68.89    2.20
  -4  -6   3   68.49    2.10
   4  -6  -3   70.59    2.20
   4  -6  -3   69.49    3.20
  -4  -6   3   70.69    2.10
   4  -6  -3   68.09    2.30
   4  -6  -3   67.79    2.20
   4   6  -2   54.39    1.90
  -4   6   2   57.59    2.80
  -4   6   2   55.99    1.90
   4   6  -2   59.09    2.00
   4   6  -2   54.39    2.80
  -4   6   2   54.39    2.00
  -4   6   2   58.79    2.00
   4  -6  -2   55.89    2.90
  -4  -6   2   56.59    1.90
   4  -6  -2   55.59    1.90
   4  -6  -2   58.59    2.00
  -4  -6   2   53.99    1.80
   4  -6  -2   56.39    2.10
  -4  -6   2   57.59    1.90
   4  -6  -2   57.09    2.00
   4   6  -1  166.78    4.00
   4   6  -1  165.08    5.20
   4   6  -1  164.28    5.40
  -4   6   1  166.28    3.90
  -4   6   1  162.38    4.10
  -4   6   1  161.48    5.10
  -4   6   1  166.68    4.00
   4   6  -1  167.68    3.90
  -4  -6   1  160.18    3.90
   4  -6  -1  161.08    4.00
   4  -6  -1  167.38    5.30
   4  -6  -1  158.08    4.00
   4  -6  -1  159.98    3.90
  -4  -6   1  162.48    3.90
   4  -6  -1  160.78    3.90
   4   6   0   21.20    1.80
  -4   6   0   21.30    1.80
   4   6   0   22.20    1.30
  -4   6   0   20.70    1.30
  -4   6   0   23.00    1.20
   4   6   0   21.30    1.20
   4   6   0   24.40    1.90
   4  -6   0   22.70    1.90
  -4  -6   0   23.80    1.10
  -4  -6   0   22.60    1.20
   4  -6   0   22.20    1.10
   4  -6   0   20.60    1.20
   4  -6   0   23.00    1.20
   4  -6   0   20.70    1.30
  -4  -6   0   21.80    1.20
   4   6   1  131.79    3.50
  -4   6  -1  129.69    3.10
  -4   6  -1  132.39    3.40
   4   6   1  133.19    4.60
  -4   6  -1  128.29    3.60
   4   6   1  129.99    3.50
  -4   6  -1  133.59    4.50
   4   6   1  135.19    4.70
   4  -6   1  127.79    4.50
  -4  -6  -1  129.89    3.30
   4  -6   1  132.09    3.60
   4  -6   1  131.49    3.30
  -4  -6  -1  129.69    3.40
  -4  -6  -1  127.39    2.90
   4  -6   1  128.29    3.10
  -4   6  -2  110.09    4.00
   4   6   2  110.89    4.20
   4   6   2  105.59    4.00
  -4   6  -2  107.09    2.90
   4   6   2  110.89    3.10
  -4   6  -2  103.29    3.10
   4   6   2  104.29    3.10
   4  -6   2  109.79    3.20
  -4  -6  -2  106.69    3.10
   4  -6   2  105.29    2.60
  -4  -6  -2  109.39    2.90
   4  -6   2  102.79    2.90
   4  -6   2  102.49    4.00
  -4   6  -3   10.80    1.40
   4   6   3   12.10    1.40
   4   6   3    9.60    1.40
   4   6   3   11.50    1.10
   4   6   3   12.30    1.10
  -4   6  -3   12.10    1.20
   4  -6   3   12.00    0.80
   4  -6   3   13.20    1.50
   4  -6   3   11.70    1.00
   4  -6   3   13.50    1.30
  -4  -6  -3   13.80    1.20
   4   6   4    0.70    0.50
  -4   6  -4    1.30    0.50
   4   6   4    0.50    0.50
   4   6   4    0.70    0.60
  -4   6  -4    1.20    0.40
   4   6   4    1.40    0.50
  -4   6  -4    0.10    0.50
  -4  -6  -4    0.80    0.40
  -4  -6  -4    0.70    0.40
  -4  -6  -4    1.00    0.40
   4  -6   4    0.70    0.50
   4  -6   4    1.50    0.40
   4   6   5    0.30    0.80
   4   6   5    0.50    0.50
  -4   6  -5    0.00    0.30
   4   6   5    0.70    0.40
  -4   6  -5   -0.40    0.40
   4   6   5   -0.40    0.50
  -4   6  -5   -0.40    0.50
  -4  -6  -5    0.80    0.50
   4  -6   5    1.10    0.40
   4  -6   5    1.50    0.70
  -4   6  -6   46.80    2.30
   4   6   6   48.10    2.80
  -4   6  -6   50.79    2.60
   4   6   6   45.90    2.30
   4  -6   6   51.29    2.30
  -4  -6  -6   49.90    1.80
   4  -6   6   48.30    1.80
   4   6   7   -0.60    0.50
   4   6   7    1.00    0.70
  -4   6  -7   -0.70    0.60
  -4  -6  -7    0.10    0.40
   4  -6   7    0.00    0.70
   4  -6   7   -0.40    0.40
   4  -6   7    0.00    0.40
  -4  -6  -7    0.20    0.30
  -4   6  -8    3.60    0.80
   4   6   8    3.40    0.90
   4   6   8    4.30    0.90
   4   6   8    2.10    0.70
  -4  -6  -8    2.30    0.50
  -4  -6  -8    3.90    0.60
   4  -6   8    3.10    0.90
   4  -6   8    3.20    0.70
   4  -6   8    4.10    0.60
  -4   7  11   14.90    2.00
  -4   7  11   14.40    1.60
  -4   7  11   13.10    1.30
   4  -7 -11   11.90    1.00
  -4  -7  11   13.10    1.10
  -4  -7  11   13.60    0.90
  -4  -7  11   12.70    1.70
   4  -7 -11   11.40    1.60
   4  -7 -11   11.30    1.50
  -4  -7  11   12.60    1.00
   4   7 -10    3.50    0.80
  -4   7  10    3.30    0.70
  -4   7  10    5.40    0.80
  -4   7  10    6.20    1.60
   4   7 -10    2.90    0.90
  -4   7  10    5.30    0.80
   4  -7 -10    4.10    0.60
  -4  -7  10    4.20    0.70
   4  -7 -10    3.50    1.30
  -4  -7  10    4.00    0.70
   4  -7 -10    3.40    0.50
  -4  -7  10    3.80    0.90
   4  -7 -10    4.60    0.80
  -4   7   9   39.50    2.70
  -4   7   9   45.00    2.00
   4   7  -9   44.30    2.80
  -4   7   9   37.70    1.90
  -4   7   9   45.70    1.90
   4   7  -9   38.60    2.60
   4  -7  -9   43.30    3.00
   4  -7  -9   44.60    2.00
  -4  -7   9   43.10    1.50
  -4  -7   9   39.80    1.80
  -4   7   8    1.30    0.60
   4   7  -8    2.40    0.80
  -4   7   8    2.00    0.60
  -4   7   8    1.40    0.60
  -4   7   8    2.30    0.90
  -4   7   8    2.00    0.50
   4   7  -8    2.20    0.80
  -4  -7   8    1.60    0.50
   4  -7  -8    2.50    0.60
  -4  -7   8    1.80    0.70
  -4  -7   8    2.20    0.40
   4  -7  -8    3.00    1.00
   4  -7  -8    2.80    0.60
   4   7  -7    0.70    0.60
  -4   7   7    1.40    0.60
  -4   7   7    1.00    0.70
  -4   7   7    1.70    0.60
   4   7  -7    1.60    0.70
  -4   7   7    1.20    0.50
  -4   7   7    1.80    0.60
   4  -7  -7    1.90    0.50
   4  -7  -7    1.60    1.10
   4  -7  -7    1.20    0.50
  -4  -7   7    1.50    0.50
  -4  -7   7    1.30    0.60
  -4  -7   7    1.40    0.40
  -4   7   6   19.20    1.30
  -4   7   6   20.80    1.40
  -4   7   6   19.20    1.90
   4   7  -6   21.00    2.30
  -4   7   6   18.70    1.40
  -4   7   6   20.60    1.30
   4   7  -6   20.80    1.90
   4  -7  -6   21.40    1.30
  -4  -7   6   21.30    1.50
   4  -7  -6   19.10    1.30
  -4  -7   6   22.90    2.00
  -4  -7   6   20.60    1.10
   4  -7  -6   20.60    2.10
  -4   7   5    9.10    1.10
   4   7  -5    6.80    1.10
  -4   7   5   10.00    1.50
  -4   7   5    9.40    1.00
  -4   7   5    9.00    1.10
   4   7  -5   10.40    1.50
   4  -7  -5    7.50    1.20
   4  -7  -5    9.60    1.10
   4  -7  -5    9.50    1.00
  -4  -7   5    9.10    1.20
   4  -7  -5    8.60    0.90
  -4  -7   5    9.60    0.90
  -4  -7   5    8.90    0.80
   4   7  -4   53.69    2.00
  -4   7   4   54.79    2.00
  -4   7   4   52.69    2.90
   4   7  -4   57.19    3.10
   4   7  -4   54.09    2.90
   4   7  -4   50.29    1.80
  -4   7   4   47.70    2.00
  -4   7   4   53.39    2.10
   4  -7  -4   53.89    2.00
  -4  -7   4   53.99    2.10
   4  -7  -4   49.70    2.90
   4  -7  -4   49.50    2.10
  -4  -7   4   53.09    1.80
  -4  -7   4   51.09    1.90
   4  -7  -4   49.90    1.90
  -4   7   3   26.80    1.50
  -4   7   3   24.90    2.10
  -4   7   3   28.60    1.50
   4   7  -3   26.90    1.40
  -4   7   3   25.10    1.50
   4   7  -3   26.40    1.30
   4   7  -3   28.00    2.20
  -4  -7   3   28.30    1.30
   4  -7  -3   27.70    2.20
  -4  -7   3   27.40    1.40
   4  -7  -3   26.10    1.40
   4  -7  -3   25.60    1.40
   4  -7  -3   26.70    1.50
   4  -7  -3   27.20    1.60
  -4  -7   3   28.50    1.50
  -4   7   2    8.70    1.30
  -4   7   2   10.10    1.00
   4   7  -2    9.80    1.40
  -4   7   2    8.90    1.00
   4   7  -2    9.60    1.00
   4   7  -2    9.20    1.00
  -4   7   2    9.00    1.00
  -4  -7   2    9.40    0.90
   4  -7  -2   10.00    1.20
   4  -7  -2    9.30    1.00
  -4  -7   2    9.90    0.90
   4  -7  -2   10.70    1.50
  -4  -7   2    9.70    1.00
   4  -7  -2    8.80    0.90
   4  -7  -2   11.10    1.00
  -4   7   1   -0.10    0.30
   4   7  -1    0.00    0.40
  -4   7   1   -0.10    0.50
   4   7  -1    0.30    0.50
  -4   7   1    0.70    0.40
  -4   7   1    0.10    0.40
   4   7  -1    0.50    0.40
   4  -7  -1    0.40    0.50
  -4  -7   1    0.40    0.40
  -4  -7   1    0.20    0.30
  -4  -7   1    0.30    0.30
   4  -7  -1    0.40    0.30
   4  -7  -1   -0.10    0.40
   4  -7  -1    0.80    0.50
   4  -7  -1   -0.10    0.30
   4   7   0    4.40    0.70
  -4   7   0    3.90    0.90
  -4   7   0    3.70    0.70
  -4   7   0    5.90    0.80
  -4   7   0    5.50    0.90
  -4  -7   0    4.50    0.70
  -4  -7   0    4.50    0.70
   4  -7   0    4.40    0.90
   4  -7   0    6.00    0.80
   4  -7   0    5.90    0.90
   4  -7   0    3.70    0.70
   4   7   1    7.50    1.30
   4   7   1   10.10    1.10
  -4   7  -1    9.30    1.10
  -4   7  -1   10.00    1.50
  -4   7  -1    9.70    1.00
   4   7   1    9.40    1.00
  -4  -7  -1    9.20    0.90
   4  -7   1    9.50    1.00
   4  -7   1    9.80    1.00
   4  -7   1   11.00    1.20
   4  -7   1    6.70    1.20
  -4  -7  -1    9.30    0.80
   4  -7   1    9.40    0.80
  -4  -7  -1    9.60    1.00
   4   7   2    1.30    0.50
  -4   7  -2    0.70    0.50
   4   7   2    1.30    0.50
  -4   7  -2    1.40    0.70
   4   7   2    1.40    0.70
  -4   7  -2    1.40    0.60
   4  -7   2    1.20    0.50
  -4  -7  -2    1.60    0.50
  -4  -7  -2    1.60    0.50
   4  -7   2    1.10    0.60
   4  -7   2    1.50    0.50
   4  -7   2    1.20    0.40
   4   7   3    7.10    1.10
   4   7   3    4.70    0.70
   4   7   3    3.20    0.90
  -4   7  -3    5.00    0.80
   4   7   3    4.80    1.10
  -4   7  -3    5.70    0.80
  -4   7  -3    4.50    1.00
   4  -7   3    4.60    0.70
  -4  -7  -3    6.30    0.90
  -4  -7  -3    6.80    0.90
   4  -7   3    4.40    0.80
   4  -7   3    4.10    0.90
  -4  -7  -3    6.50    0.80
   4   7   4   23.30    2.20
  -4   7  -4   27.60    1.80
   4   7   4   28.80    1.60
   4   7   4   24.50    2.20
   4   7   4   24.80    1.60
  -4  -7  -4   25.40    1.40
  -4  -7  -4   26.40    1.40
   4  -7   4   28.80    1.80
   4  -7   4   27.10    1.40
   4   7   5    2.30    0.70
  -4   7  -5    1.10    0.80
   4   7   5    2.60    0.70
   4  -7   5    2.90    0.60
  -4  -7  -5    2.20    0.60
   4  -7   5    2.80    0.80
   4   7   6    1.30    0.80
   4   7   6    2.00    0.80
   4   7   6   -0.20    0.70
  -4   7  -6    0.50    0.70
   4  -7   6    1.20    0.50
   4  -7   6    1.80    0.70
  -4  -7  -6    1.80    0.50
  -4  -7  -6    0.90    0.50
  -4  -7  -6    2.50    0.80
   4   7   7   36.00    2.70
  -4   7  -7   33.60    2.40
   4   7   7   32.60    2.50
   4   7   7   35.20    2.10
  -4   7  -7   33.90    2.10
  -4  -7  -7   34.00    1.50
   4  -7   7   37.00    2.20
   4  -7   7   35.20    1.60
   4  -7   7   35.80    2.30
   4   7   8   -0.10    0.80
   4   7   8   -0.40    0.70
  -4   7  -8   -0.20    0.70
   4  -7   8   -1.60    0.70
   4  -7   8    1.10    0.50
  -4  -7  -8    0.60    0.40
   4  -7   8    0.30    0.60
  -4  -7  -8    0.90    0.50
   4   8 -11   10.40    1.60
  -4   8  11   15.00    1.60
   4   8 -11   11.60    1.80
  -4   8  11   13.90    1.40
  -4   8  11    9.40    1.60
   4  -8 -11   11.60    1.10
  -4  -8  11   13.10    1.80
  -4  -8  11   13.60    1.20
  -4  -8  11   13.80    1.10
   4  -8 -11    9.30    1.70
   4  -8 -11   14.90    1.40
  -4  -8  11   14.90    1.00
  -4   8  10   -0.30    0.50
  -4   8  10   -0.40    0.80
   4   8 -10   -1.50    0.80
  -4   8  10    0.40    0.50
   4   8 -10   -0.10    0.60
  -4  -8  10   -0.20    0.40
   4  -8 -10    0.30    0.80
  -4  -8  10   -0.50    0.70
  -4  -8  10    0.00    0.40
   4  -8 -10    0.90    0.50
  -4  -8  10   -0.40    0.30
  -4   8   9   22.50    1.50
  -4   8   9   24.60    1.50
  -4   8   9   20.30    1.70
   4   8  -9   16.90    2.10
  -4   8   9   17.70    1.50
  -4   8   9   19.90    2.30
   4   8  -9   25.10    2.20
   4  -8  -9   20.40    1.40
  -4  -8   9   24.40    1.50
   4  -8  -9   20.20    2.40
  -4  -8   9   22.00    1.20
  -4  -8   9   22.10    1.40
  -4  -8   9   21.20    1.90
  -4   8   8   -0.30    0.70
  -4   8   8   -1.00    0.90
  -4   8   8    1.70    0.60
   4   8  -8    0.50    0.70
   4   8  -8    1.10    0.90
  -4   8   8    1.50    0.60
  -4  -8   8    1.50    0.50
   4  -8  -8    0.60    0.50
  -4  -8   8    0.90    0.50
   4  -8  -8    1.60    0.60
   4   8  -7   -0.30    0.60
  -4   8   7   -0.60    0.50
  -4   8   7    0.30    0.50
  -4   8   7   -0.40    0.40
  -4   8   7   -0.10    0.60
  -4   8   7    0.10    0.50
   4   8  -7   -0.10    1.20
  -4  -8   7   -0.20    0.40
   4  -8  -7   -0.40    0.60
   4  -8  -7   -0.10    0.50
   4  -8  -7   -0.20    0.40
  -4  -8   7    0.40    0.40
  -4  -8   7   -0.40    0.30
  -4   8   6   -0.20    0.40
  -4   8   6    0.10    0.40
   4   8  -6    0.50    0.70
  -4   8   6   -0.40    0.60
  -4   8   6   -0.60    0.40
  -4   8   6   -0.20    0.40
  -4  -8   6   -0.10    0.30
   4  -8  -6   -0.80    0.70
   4  -8  -6    0.40    0.50
  -4  -8   6    0.50    0.60
   4  -8  -6   -0.20    0.40
  -4  -8   6    0.10    0.40
  -4  -8   6    0.30    0.40
  -4   8   5   -0.20    0.60
  -4   8   5    0.50    0.40
   4   8  -5    0.70    0.60
  -4   8   5    0.70    0.50
   4   8  -5   -0.50    0.60
  -4   8   5    0.40    0.50
  -4  -8   5    1.00    0.40
  -4  -8   5    0.40    0.50
   4  -8  -5   -0.10    0.60
   4  -8  -5    0.80    0.50
   4  -8  -5    0.30    0.40
  -4  -8   5    0.40    0.40
  -4   8   4    2.80    0.80
  -4   8   4    1.50    0.50
  -4   8   4    1.90    0.50
  -4   8   4    1.90    0.60
   4   8  -4    2.00    0.50
   4  -8  -4    1.70    0.60
   4  -8  -4    2.10    0.50
   4  -8  -4    2.30    0.80
  -4  -8   4    2.10    0.50
  -4  -8   4    2.20    0.60
   4  -8  -4    1.70    0.70
  -4  -8   4    2.00    0.50
  -4   8   3    8.30    1.10
  -4   8   3    7.30    0.90
  -4   8   3    7.00    1.30
   4   8  -3    9.90    1.50
   4   8  -3    7.80    1.00
   4  -8  -3    8.10    1.00
   4  -8  -3    7.50    1.00
   4  -8  -3    7.50    1.20
  -4  -8   3    8.40    1.10
   4  -8  -3    6.80    1.00
  -4  -8   3    7.90    0.90
  -4  -8   3    7.30    1.00
   4   8  -2   14.60    1.10
  -4   8   2   14.50    1.20
  -4   8   2   13.60    1.20
  -4   8   2   14.60    1.80
   4   8  -2   12.30    1.60
  -4   8   2   12.70    2.00
  -4  -8   2   13.70    1.00
   4  -8  -2   13.00    1.80
   4  -8  -2   12.40    1.10
  -4  -8   2   13.90    1.20
   4  -8  -2   15.20    1.20
   4  -8  -2   11.70    1.30
  -4  -8   2   12.70    1.10
   4  -8  -2   13.60    1.10
  -4   8   1   11.50    1.70
  -4   8   1   13.20    1.10
  -4   8   1   12.50    1.10
   4   8  -1   13.00    1.20
  -4   8   1   11.80    1.20
   4   8  -1   12.90    1.20
   4   8  -1   14.40    1.80
  -4  -8   1   12.00    1.10
   4  -8  -1   13.20    1.40
  -4  -8   1   11.90    1.00
  -4  -8   1   13.80    1.10
   4  -8  -1   12.40    1.70
   4  -8  -1   12.20    1.10
   4  -8  -1   13.50    1.10
   4  -8  -1   13.00    1.10
  -4   8   0   11.50    1.10
   4   8   0    9.60    1.20
  -4   8   0   10.10    1.00
   4   8   0   10.60    1.20
   4   8   0   11.70    1.70
  -4   8   0    9.70    1.10
   4  -8   0   10.10    1.00
   4  -8   0   10.80    1.10
  -4  -8   0    9.70    1.00
   4  -8   0   12.30    1.30
  -4  -8   0    8.80    1.20
   4  -8   0    8.00    1.00
  -4  -8   0   10.00    1.00
  -4   8  -1    3.90    1.00
  -4   8  -1    4.50    0.60
   4   8   1    2.90    1.00
   4   8   1    3.40    0.70
   4   8   1    3.70    0.70
  -4   8  -1    4.50    0.70
  -4   8  -1    3.90    0.70
   4  -8   1    3.20    0.90
   4  -8   1    4.60    0.70
   4  -8   1    4.10    0.60
  -4  -8  -1    4.20    0.80
  -4  -8  -1    4.60    1.00
   4  -8   1    3.60    0.70
  -4  -8  -1    3.60    0.80
  -4  -8  -1    5.30    0.80
   4   8   2    3.50    0.70
  -4   8  -2    3.60    0.70
   4   8   2    1.40    0.80
  -4   8  -2    2.50    0.90
   4  -8   2    2.40    0.70
   4  -8   2    1.70    0.50
  -4  -8  -2    2.30    0.60
   4  -8   2    3.00    0.60
  -4  -8  -2    2.40    0.60
  -4  -8  -2    2.40    0.50
  -4  -8  -2    2.80    0.70
   4  -8   2    2.90    0.70
  -4   8  -3    0.00    0.40
   4   8   3    0.50    0.60
   4   8   3   -0.90    0.60
  -4   8  -3    0.00    0.80
   4   8   3    0.20    0.60
   4  -8   3    0.50    0.60
  -4  -8  -3   -0.10    0.30
   4  -8   3    0.80    0.50
   4  -8   3    0.30    0.40
   4  -8   3   -0.10    0.70
  -4  -8  -3    0.30    0.40
  -4   8  -4    7.00    1.20
   4   8   4    6.90    1.20
   4   8   4    9.20    1.30
   4  -8   4    9.80    1.10
  -4  -8  -4    9.30    1.00
   4  -8   4    9.20    1.50
  -4  -8  -4    8.80    1.10
   4   8   5    1.10    0.80
   4   8   5    0.10    0.70
  -4   8  -5    0.00    0.50
   4   8   5   -0.30    0.50
  -4   8  -5    1.20    0.80
   4  -8   5    0.30    0.50
  -4  -8  -5    0.90    0.50
  -4  -8  -5   -0.10    0.70
   4  -8   5   -0.70    0.60
   4  -8   5    0.40    0.60
  -4   8  -6    0.10    0.60
   4   8   6   -1.00    0.70
   4   8   6    0.70    0.70
  -4   8  -6    0.50    0.70
   4   8   6    0.90    0.70
   4  -8   6    1.40    0.50
  -4  -8  -6    0.80    0.60
   4  -8   6    0.50    0.80
  -4  -8  -6    1.00    0.40
   4  -8   6    0.70    0.60
   4   8   7    2.30    0.70
   4   8   7    0.40    0.80
  -4   8  -7    0.80    0.90
  -4   8  -7    0.50    0.70
  -4  -8  -7    0.90    0.50
  -4  -8  -7    1.10    0.50
  -4  -8  -7    0.00    0.60
   4  -8   7    0.90    0.70
   4  -8   7    0.70    0.50
   4  -8   7    0.30    0.80
  -4   9  10   10.80    1.50
  -4   9  10   11.80    1.30
  -4  -9  10   12.80    1.20
   4  -9 -10    8.50    1.30
  -4  -9  10   10.30    1.00
   4  -9 -10    9.30    1.10
  -4  -9  10   10.90    1.50
  -4  -9  10   11.80    1.30
   4  -9 -10    9.30    1.70
   4   9  -9   15.30    2.00
   4   9  -9   15.10    2.20
  -4   9   9   11.30    1.30
  -4   9   9   15.00    1.50
  -4   9   9   15.90    1.30
  -4   9   9   12.70    1.80
   4  -9  -9   13.30    1.30
  -4  -9   9   12.50    1.30
  -4  -9   9   15.00    1.30
   4  -9  -9   12.20    1.30
   4  -9  -9   12.40    1.60
  -4  -9   9   10.80    1.70
   4  -9  -9   12.30    2.00
  -4  -9   9   13.50    1.00
  -4   9   8   32.80    2.30
  -4   9   8   31.60    1.80
  -4   9   8   30.40    2.70
  -4   9   8   27.60    1.70
   4   9  -8   26.10    2.50
   4   9  -8   26.50    2.50
  -4   9   8   30.70    2.00
   4  -9  -8   26.80    1.60
  -4  -9   8   30.10    1.80
  -4  -9   8   31.10    1.50
   4  -9  -8   26.80    2.80
  -4  -9   8   33.40    1.80
  -4  -9   8   27.60    2.10
   4  -9  -8   27.10    1.60
  -4   9   7    8.90    1.20
  -4   9   7    5.30    1.30
   4   9  -7    4.70    1.20
  -4  -9   7    6.30    1.00
   4  -9  -7    7.50    1.50
  -4  -9   7    8.30    1.10
   4  -9  -7    7.50    1.10
  -4  -9   7    5.90    0.90
  -4  -9   7    7.70    0.90
   4  -9  -7    7.00    1.00
  -4   9   6   24.10    1.60
   4   9  -6   25.20    2.40
  -4   9   6   22.60    1.70
   4   9  -6   23.00    2.30
  -4   9   6   20.80    1.50
  -4   9   6   21.80    2.40
  -4  -9   6   23.80    1.50
  -4  -9   6   19.70    1.20
  -4  -9   6   21.60    1.50
   4  -9  -6   21.40    1.40
  -4  -9   6   23.40    1.80
   4  -9  -6   25.70    2.50
  -4   9   5    5.90    2.20
  -4   9   5    5.60    0.80
  -4   9   5    4.10    0.70
   4   9  -5    4.80    1.10
  -4   9   5    4.70    0.80
  -4  -9   5    4.50    0.80
  -4  -9   5    4.20    0.70
  -4  -9   5    5.00    0.80
  -4  -9   5    4.90    0.90
   4  -9  -5    5.50    0.80
  -4   9   4   17.20    1.40
  -4   9   4   23.30    1.60
  -4   9   4   17.60    2.10
   4   9  -4   21.10    2.20
  -4   9   4   21.20    1.50
   4  -9  -4   20.50    2.30
   4  -9  -4   19.40    1.60
   4  -9  -4   22.60    1.50
  -4  -9   4   21.30    1.40
  -4  -9   4   21.50    1.40
  -4  -9   4   20.90    1.50
   4  -9  -4   20.80    1.40
  -4  -9   4   21.70    1.60
  -4   9   3    4.30    0.70
  -4   9   3    4.00    0.80
   4   9  -3    4.00    0.70
  -4   9   3    3.30    0.70
   4   9  -3    2.20    0.80
  -4   9   3    2.80    0.90
   4  -9  -3    4.60    0.80
  -4  -9   3    3.10    0.60
   4  -9  -3    4.20    0.70
  -4  -9   3    3.00    0.70
  -4  -9   3    3.60    1.10
   4  -9  -3    2.90    0.90
   4  -9  -3    3.60    0.80
  -4  -9   3    3.40    0.70
  -4   9   2    5.10    0.80
   4   9  -2    4.50    1.10
  -4   9   2    2.90    0.70
  -4   9   2    4.10    0.70
  -4   9   2    2.70    1.00
   4   9  -2    4.20    0.80
   4  -9  -2    5.20    1.00
   4  -9  -2    3.40    1.10
   4  -9  -2    4.30    0.70
  -4  -9   2    4.40    0.80
  -4  -9   2    3.20    0.70
  -4  -9   2    4.10    0.70
  -4  -9   2    4.30    0.70
  -4   9   1    0.60    0.50
  -4   9   1    1.00    0.90
   4   9  -1    0.10    0.70
  -4   9   1    0.40    0.60
   4   9  -1    0.40    0.60
  -4   9   1    1.70    0.60
  -4  -9   1    0.30    0.50
  -4  -9   1    1.30    0.50
  -4  -9   1    0.30    0.50
   4  -9  -1    0.90    0.60
  -4  -9   1    0.80    0.40
   4  -9  -1    1.10    0.60
  -4   9   0   16.80    1.30
   4   9   0   15.10    2.10
  -4   9   0   14.60    2.00
   4   9   0   15.70    1.40
  -4   9   0   16.20    1.30
  -4   9   0   16.60    1.40
   4  -9   0   13.40    1.90
  -4  -9   0   17.00    1.30
   4  -9   0   15.30    1.40
  -4  -9   0   15.40    1.30
  -4  -9   0   16.30    1.40
   4  -9   0   15.90    1.50
   4   9   1   17.00    2.10
  -4   9  -1   13.20    1.10
   4   9   1   15.50    1.40
  -4   9  -1   15.10    1.90
  -4   9  -1   15.80    1.30
   4  -9   1   14.30    1.50
   4  -9   1   12.70    1.90
  -4  -9  -1   14.20    1.10
  -4  -9  -1   15.00    1.20
   4  -9   1   14.80    1.20
  -4  -9  -1   15.30    1.20
  -4  -9  -1   14.30    1.30
   4  -9   1   17.30    1.40
  -4   9  -2    6.50    1.40
   4   9   2    4.00    1.20
   4   9   2    4.50    0.90
  -4   9  -2    9.00    1.10
   4  -9   2    7.80    1.10
  -4  -9  -2    7.40    1.00
  -4  -9  -2    7.90    1.10
  -4  -9  -2    6.10    0.80
   4  -9   2    5.10    1.40
   4  -9   2    6.60    1.00
  -4  -9  -2    5.80    0.90
   4  -9   2    7.10    0.90
  -4   9  -3    3.60    1.10
   4   9   3    6.00    1.30
   4   9   3    4.00    1.10
   4   9   3    4.90    1.30
   4  -9   3    4.20    1.50
   4  -9   3    6.40    1.00
  -4  -9  -3    4.10    0.70
   4  -9   3    4.20    0.80
   4   9   4   44.80    2.30
   4   9   4   44.50    3.20
  -4   9  -4   48.60    3.10
  -4   9  -4   48.90    2.50
   4  -9   4   48.10    2.10
   4  -9   4   45.60    2.10
   4  -9   4   48.50    2.50
  -4  -9  -4   49.80    2.10
  -4  -9  -4   48.10    2.10
   4  -9   4   51.09    3.30
   4   9   5    3.90    1.20
   4   9   5    4.50    1.30
   4   9   5    5.40    1.00
  -4   9  -5    5.70    1.10
  -4   9  -5    6.00    1.10
   4  -9   5    4.80    1.00
   4  -9   5    4.50    1.10
  -4  -9  -5    7.50    1.10
   4  -9   5    7.40    1.10
  -4  -9  -5    4.70    0.80
  -4  -9  -5    6.90    0.90
   4  -9   5    5.20    0.80
   4   9   6   16.20    2.40
   4   9   6   18.00    1.70
  -4   9  -6   15.50    1.60
   4  -9   6   19.40    1.40
  -4  -9  -6   14.30    1.20
  -4  -9  -6   15.50    1.30
  -4  -9  -6   15.40    1.60
   4  -9   6   14.10    1.40
   4  -9   6   16.50    1.90
   4  -9   6   16.90    1.90
   4  10  -8    1.00    1.20
  -4  10   8    3.00    0.70
  -4  10   8    2.50    1.20
   4  10  -8    0.90    0.90
  -4  10   8    3.30    0.80
  -4 -10   8    2.60    0.60
  -4 -10   8    2.60    0.90
   4 -10  -8    2.30    0.60
   4 -10  -8    3.30    0.70
  -4 -10   8    3.50    0.80
   4 -10  -8    2.00    1.30
   4 -10  -8    2.60    0.70
  -4 -10   8    2.40    0.60
  -4  10   7   12.10    1.60
  -4  10   7    9.40    1.60
  -4  10   7   12.90    1.40
  -4  10   7    8.30    1.20
   4  10  -7    8.00    1.50
  -4 -10   7   11.90    1.10
  -4 -10   7   11.40    1.20
   4 -10  -7    7.10    1.60
  -4 -10   7   11.00    1.50
   4 -10  -7   11.40    1.20
  -4 -10   7   11.80    1.30
   4 -10  -7   11.50    1.30
   4 -10  -7   13.50    1.40
  -4  10   6    1.10    0.60
   4  10  -6   -0.40    0.70
  -4  10   6    1.90    0.70
  -4  10   6    0.60    1.00
  -4  10   6    0.50    0.60
   4 -10  -6    1.50    0.50
   4 -10  -6    0.80    0.60
  -4 -10   6    1.70    0.70
  -4 -10   6    0.80    0.50
  -4 -10   6    1.20    0.60
   4 -10  -6   -0.60    0.90
  -4 -10   6    0.40    0.50
   4 -10  -6    1.00    0.70
  -4  10   5   16.60    1.40
  -4  10   5   16.70    1.60
  -4  10   5   18.70    1.60
  -4  10   5   16.60    2.30
   4  10  -5   18.40    2.00
   4 -10  -5   16.10    1.40
  -4 -10   5   18.00    1.60
  -4 -10   5   18.10    1.40
  -4 -10   5   15.90    1.40
   4 -10  -5   18.00    1.50
  -4 -10   5   17.60    1.30
   4 -10  -5   15.80    2.30
  -4  10   4    0.70    0.50
  -4  10   4    0.30    0.90
  -4  10   4   -0.10    0.50
  -4  10   4    0.30    0.50
   4  10  -4    0.10    0.40
   4  10  -4    0.10    0.70
  -4 -10   4    0.10    0.50
   4 -10  -4    0.00    0.40
   4 -10  -4   -0.40    0.90
   4 -10  -4    0.40    0.50
  -4 -10   4    0.30    0.60
   4 -10  -4    0.60    0.60
  -4 -10   4    0.80    0.40
  -4 -10   4    0.40    0.50
  -4  10   3    0.50    0.80
  -4  10   3    1.80    0.60
   4  10  -3    2.10    0.60
  -4  10   3    1.50    0.50
  -4  10   3    1.10    0.60
   4  10  -3    0.90    0.70
   4 -10  -3    1.40    1.00
  -4 -10   3    0.70    0.50
  -4 -10   3    1.70    0.60
   4 -10  -3    2.00    0.80
  -4 -10   3    1.70    0.60
   4 -10  -3    2.10    0.70
  -4 -10   3    1.90    0.60
  -4  10   2   45.10    2.20
   4  10  -2   42.90    2.10
  -4  10   2   44.00    2.00
  -4  10   2   41.90    3.10
  -4  10   2   46.90    2.30
   4  10  -2   46.80    3.30
  -4 -10   2   45.00    2.10
   4 -10  -2   45.10    3.30
  -4 -10   2   42.40    2.00
  -4 -10   2   47.10    2.10
   4 -10  -2   47.70    2.20
  -4 -10   2   45.40    2.00
   4 -10  -2   42.50    2.30
   4  10  -1    1.30    0.90
  -4  10   1    1.10    0.50
   4  10  -1    1.70    0.70
  -4  10   1    0.20    0.80
  -4  10   1    1.40    0.60
  -4  10   1    1.10    0.60
  -4 -10   1    1.40    0.60
   4 -10  -1    0.60    0.90
  -4 -10   1    0.70    0.60
   4 -10  -1    0.50    0.60
  -4 -10   1    1.70    0.60
  -4 -10   1    1.90    0.60
   4 -10  -1    0.30    0.50
  -4  10   0   26.80    1.50
   4  10   0   27.30    2.70
  -4  10   0   23.80    1.70
  -4  10   0   24.70    1.60
  -4  10   0   26.20    2.50
   4  10   0   24.90    1.70
   4 -10   0   27.80    2.10
  -4 -10   0   26.30    1.60
   4 -10   0   24.60    2.60
   4 -10   0   27.60    1.70
  -4 -10   0   27.10    1.70
  -4 -10   0   26.20    1.60
  -4 -10   0   26.00    1.70
  -4  10  -1    3.20    0.60
  -4  10  -1    2.50    1.20
   4  10   1    2.20    0.90
   4  10   1    3.50    1.30
  -4  10  -1    3.40    0.80
  -4 -10  -1    2.20    0.60
  -4 -10  -1    3.30    0.70
   4 -10   1    2.80    0.70
   4 -10   1    4.30    1.80
   4 -10   1    2.60    0.60
  -4 -10  -1    4.30    0.80
  -4 -10  -1    2.50    0.60
   4 -10   1    2.50    0.80
  -4  10  -2   15.20    2.00
   4  10   2   16.20    2.20
   4  10   2   14.80    1.50
  -4  10  -2   14.20    2.00
  -4 -10  -2   18.20    1.40
  -4 -10  -2   14.70    1.10
   4 -10   2   16.50    2.10
  -4 -10  -2   17.50    1.40
   4 -10   2   17.00    1.40
  -4 -10  -2   16.90    1.40
   4 -10   2   16.90    1.70
   4  10   3   -1.00    0.80
  -4  10  -3   -0.80    0.60
   4  10   3   -0.20    0.60
  -4 -10  -3   -0.50    0.40
   4 -10   3    0.00    0.50
  -4 -10  -3    0.10    0.40
   4 -10   3    0.20    0.50
  -4 -10  -3    0.80    0.50
   4 -10   3   -0.40    0.70
   4 -10   3   -1.30    0.60
   4  10   4    1.00    1.10
  -4  10  -4    1.10    1.30
   4  10   4    0.70    0.90
  -4  10  -4    1.80    1.10
   4 -10   4    2.60    0.70
   4 -10   4    1.70    0.90
   4 -10   4    1.80    0.80
  -4 -10  -4    4.30    1.20
  -4 -10  -4    3.40    0.70
   4 -10   4    2.20    0.70
   4  10   5    6.20    1.10
  -4  10  -5    5.90    1.40
  -4  10  -5    5.80    1.10
   4  10   5    7.70    1.60
   4  10   5    4.80    1.40
   4 -10   5    5.60    1.10
  -4 -10  -5    5.60    0.80
  -4 -10  -5    5.90    0.90
   4 -10   5    5.20    1.20
   4 -10   5    4.80    1.00
  -4  11   7    8.10    1.70
   4  11  -7    6.90    1.40
  -4  11   7    5.60    0.90
   4 -11  -7    7.90    1.10
   4 -11  -7    9.20    1.30
  -4 -11   7    6.50    1.00
  -4 -11   7    8.20    1.20
  -4 -11   7    7.80    1.10
   4 -11  -7    5.00    1.60
   4 -11  -7    8.30    1.20
  -4 -11   7    6.70    1.10
   4  11  -6    6.10    1.60
  -4  11   6    6.60    1.60
  -4  11   6    8.00    1.30
   4  11  -6    5.30    1.70
  -4  11   6   10.60    1.40
   4 -11  -6    5.60    0.90
  -4 -11   6    9.80    1.10
   4 -11  -6    9.40    1.90
  -4 -11   6    8.90    1.30
  -4 -11   6    6.40    1.10
  -4 -11   6   10.50    1.30
   4 -11  -6   10.00    1.30
  -4  11   5   12.60    1.40
  -4  11   5   12.30    2.00
  -4  11   5   14.20    1.50
   4 -11  -5   13.80    1.40
   4 -11  -5   10.60    1.30
  -4 -11   5   14.20    1.30
  -4 -11   5   14.20    1.40
  -4 -11   5   13.20    1.40
   4 -11  -5   16.00    1.50
   4 -11  -5   10.10    1.90
  -4 -11   5   12.50    1.60
  -4  11   4    3.70    0.70
  -4  11   4    4.10    1.30
  -4  11   4    3.90    0.80
   4  11  -4    3.70    0.60
   4  11  -4    2.00    1.00
   4 -11  -4    5.20    0.90
  -4 -11   4    4.30    0.90
  -4 -11   4    2.90    0.60
   4 -11  -4    3.80    0.80
  -4 -11   4    5.60    1.30
   4 -11  -4    3.50    0.80
   4 -11  -4    1.70    1.20
   4  11  -3    0.60    0.50
  -4  11   3   -0.30    0.40
   4  11  -3   -0.10    0.40
  -4  11   3    0.20    0.80
   4  11  -3   -0.10    0.70
  -4  11   3    0.30    0.40
  -4  11   3    0.30    0.60
  -4 -11   3    0.60    0.50
   4 -11  -3   -0.40    0.40
  -4 -11   3    1.40    0.60
   4 -11  -3    0.40    0.70
  -4 -11   3    0.50    0.60
   4 -11  -3   -0.30    0.80
   4 -11  -3    0.10    0.50
  -4 -11   3   -0.30    0.40
  -4  11   2    0.50    0.60
   4  11  -2    0.90    0.50
  -4  11   2    0.60    0.50
   4  11  -2    0.20    0.90
   4  11  -2    0.90    0.90
  -4  11   2    1.30    1.00
  -4 -11   2    1.90    0.60
   4 -11  -2    0.20    1.00
  -4 -11   2    0.20    0.60
   4 -11  -2    0.50    0.60
   4 -11  -2    0.20    0.50
  -4 -11   2    0.70    0.60
   4 -11  -2    0.00    0.60
  -4 -11   2    0.40    0.40
   4  11  -1    0.20    0.50
   4  11  -1   -0.30    0.40
  -4  11   1   -0.60    0.50
   4  11  -1   -0.30    0.80
  -4  11   1   -0.20    0.40
  -4  11   1   -0.50    0.70
  -4 -11   1   -0.70    0.40
  -4 -11   1   -0.50    0.40
   4 -11  -1   -0.10    0.50
  -4 -11   1    0.50    0.50
   4 -11  -1   -0.40    0.80
   4 -11  -1   -1.10    0.60
  -4 -11   1   -0.50    0.50
   4 -11  -1   -0.50    0.40
   4  11   0    0.50    0.50
  -4  11   0   -0.50    0.40
  -4  11   0   -0.70    0.60
   4  11   0    0.30    0.60
   4  11   0    0.00    0.80
   4 -11   0   -0.10    0.50
  -4 -11   0   -0.20    0.50
  -4 -11   0    0.00    0.40
  -4 -11   0    0.10    0.40
   4 -11   0   -0.80    0.60
   4 -11   0    0.50    0.50
  -4 -11   0    0.80    0.60
   4  11   1   12.30    1.40
  -4  11  -1   10.20    1.70
   4  11   1   10.50    1.80
   4  11   1   14.50    1.50
  -4  11  -1   11.50    1.50
  -4  11  -1   11.50    1.30
   4 -11   1   11.20    1.70
   4 -11   1   12.70    1.30
  -4 -11  -1   12.20    1.40
   4 -11   1   13.40    1.40
  -4 -11  -1   13.80    1.30
  -4 -11  -1    9.70    1.20
  -4 -11  -1   15.40    1.50
   4  11   2    3.40    1.20
  -4  11  -2    4.60    1.30
   4  11   2    4.70    0.90
  -4  11  -2    3.80    0.90
   4  11   2    4.40    0.90
  -4 -11  -2    5.20    0.90
   4 -11   2    4.00    0.80
  -4 -11  -2    6.00    1.00
  -4 -11  -2    4.20    1.10
  -4 -11  -2    6.00    0.80
   4 -11   2    3.30    1.00
   4 -11   2    4.30    1.40
  -4  11  -3   -0.30    0.90
   4  11   3    0.20    0.50
   4  11   3    2.10    0.80
   4  11   3    0.20    1.00
  -4  11  -3    0.00    0.70
   4  11   3    0.50    1.10
   4 -11   3    1.90    0.70
   4 -11   3    1.00    0.80
  -4 -11  -3    1.40    0.70
  -4 -11  -3    2.20    0.70
   4 -11   3    1.80    0.70
   4 -11   3    0.90    1.10
  -4 -11  -3    2.30    0.90
  -4  12   4    2.30    0.70
  -4  12   4    0.60    1.30
  -4  12   4    0.10    0.60
   4  12  -4    1.00    1.10
   4 -12  -4    2.70    0.80
  -4 -12   4    1.30    0.80
  -4 -12   4    0.60    0.60
   4 -12  -4    1.30    0.60
  -4 -12   4    0.70    0.60
   4 -12  -4    1.50    0.60
   4 -12  -4    0.60    1.40
  -4 -12   4    1.70    0.60
   4 -12  -4    2.60    0.80
  -4  12   3   30.50    3.30
   4  12  -3   28.70    3.20
  -4  12   3   30.50    2.10
   4  12  -3   31.40    1.70
  -4  12   3   32.60    2.00
  -4 -12   3   32.40    2.00
  -4 -12   3   29.80    2.00
   4 -12  -3   28.40    1.90
   4 -12  -3   32.60    2.10
  -4 -12   3   31.30    1.80
   4 -12  -3   32.50    2.10
  -4 -12   3   30.70    2.10
   4 -12  -3   31.80    2.00
   4 -12  -3   26.10    3.20
  -4  12   2   -0.10    1.00
   4  12  -2    1.10    0.50
  -4  12   2    0.30    0.50
   4  12  -2    1.30    0.60
   4  12  -2    0.70    1.00
  -4 -12   2    0.40    0.50
   4 -12  -2    1.00    1.10
  -4 -12   2    1.00    0.60
   4 -12  -2   -0.10    0.50
   4 -12  -2    0.60    0.60
  -4 -12   2    1.40    0.60
   4 -12  -2    1.20    0.70
  -4 -12   2   -0.10    1.10
   4 -12  -2    0.40    0.70
   4  12  -1    4.50    1.40
  -4  12   1    7.40    1.30
   4  12  -1    5.10    0.80
  -4  12   1    5.50    1.70
  -4  12   1    6.70    0.90
   4  12  -1    7.40    1.10
   4 -12  -1    7.90    2.30
  -4 -12   1    7.90    1.10
  -4 -12   1    7.70    1.10
   4 -12  -1    5.50    1.20
   4 -12  -1    5.20    0.90
   4 -12  -1    5.70    0.80
  -4 -12   1    4.60    0.90
  -4  12   0    1.30    0.60
  -4  12   0    0.60    1.00
  -4  12   0    1.50    0.70
   4  12   0    1.60    0.60
   4  12   0    1.00    1.10
   4  12   0    1.90    0.80
  -4 -12   0    1.80    0.80
  -4 -12   0    1.80    0.70
  -4 -12   0    2.70    0.70
   4 -12   0    1.30    0.70
   4 -12   0    1.30    0.60
   4 -12   0    2.30    1.10
  -4 -12   0    2.00    0.70
   4 -12   0    1.60    0.70
  -5   0  14   -0.40    0.60
  -5   0  13   -0.20    0.40
  -5   0  12   13.10    1.20
  -5   0  12   10.60    0.80
  -5   0  11   -0.50    0.30
  -5   0  11    0.10    0.40
   5   0 -11   -0.70    0.40
   5   0 -10   -0.40    0.20
  -5   0  10   -0.60    0.30
   5   0 -10    0.30    0.40
  -5   0  10   -0.30    0.40
  -5   0  10    0.00    0.40
   5   0 -10   -0.30    0.40
   5   0  -9    0.40    0.30
  -5   0   9    0.50    0.40
  -5   0   9    0.30    0.30
   5   0  -9    0.30    0.40
  -5   0   9   -0.60    0.40
   5   0  -9   -0.20    0.40
   5   0  -8  235.58    5.70
   5   0  -8  239.08    4.80
  -5   0   8  237.38    4.80
  -5   0   8  241.38    5.30
  -5   0   8  232.38    5.70
   5   0  -8  239.48    5.40
   5   0  -7    0.10    0.30
  -5   0   7   -0.30    0.40
   5   0  -7    0.00    0.30
  -5   0   7    0.20    0.40
   5   0  -7   -0.10    0.40
  -5   0   7   -0.40    0.30
  -5   0   6  132.29    3.80
   5   0  -6  131.59    3.30
   5   0  -6  126.59    3.70
  -5   0   6  130.59    2.90
  -5   0   6  136.09    3.30
  -5   0   5   -0.50    0.20
   5   0  -5   -0.50    0.30
  -5   0   5    0.70    0.40
  -5   0   5   -0.30    0.30
   5   0  -5    0.00    0.30
  -5   0   4    4.30    0.70
   5   0  -4    5.60    0.60
  -5   0   4    5.40    0.60
   5   0  -4    5.80    0.80
   5   0  -4    3.90    0.70
   5   0  -3    0.30    0.40
  -5   0   3   -0.20    0.40
   5   0  -3    1.10    0.40
  -5   0   3    0.60    0.30
   5   0  -3    0.70    0.30
   5   0  -2   32.60    1.80
   5   0  -2   33.30    1.40
  -5   0   2   34.40    1.80
  -5   0   2   33.00    1.20
   5   0  -2   33.50    1.20
   5   0  -1    0.40    0.40
  -5   0   1    0.10    0.30
  -5   0   1   -0.40    0.40
   5   0  -1    0.40    0.30
   5   0   0   25.60    1.60
  -5   0   0   29.50    1.10
   5   0   0   28.00    1.10
  -5   0   0   27.40    1.10
  -5   0   0   27.70    1.60
  -5   0  -1   -0.30    0.20
   5   0   1    0.10    0.40
  -5   0  -1    0.10    0.40
  -5   0  -1    0.50    0.30
   5   0   1    0.20    0.30
  -5   0  -2    2.20    0.60
  -5   0  -2    2.00    0.30
   5   0   2    1.70    0.40
   5   0   2    1.50    0.50
  -5   0  -2    1.90    0.40
  -5   0  -3    1.00    0.30
   5   0   3    0.20    0.40
   5   0   3    0.80    0.30
  -5   0  -3    0.20    0.40
  -5   0  -3    0.60    0.30
  -5   0  -4   95.39    2.40
   5   0   4  101.19    2.40
   5   0   4   93.79    3.10
   5   0   4   92.19    2.40
  -5   0  -4   96.99    3.10
  -5   0  -4   94.49    2.30
   5   0   5   -0.50    0.30
  -5   0  -5   -0.30    0.40
   5   0   5    0.10    0.40
  -5   0  -5    0.00    0.30
   5   0   5    0.60    0.40
   5   0   5    0.00    0.50
   5   0   6   33.90    1.80
   5   0   6   35.10    1.80
   5   0   6   35.50    1.40
   5   0   6   36.30    1.30
  -5   0  -6   40.70    1.70
   5   0   7   -0.40    0.40
   5   0   7   -0.80    0.60
   5   0   7   -0.10    0.30
   5   0   7   -0.50    0.40
   5   0   7    0.10    0.30
   5   0   8   32.60    2.80
   5   0   8   31.40    1.10
  -5  -1  14   -0.80    0.60
  -5   1  13   11.90    1.30
  -5  -1  13    9.30    1.20
  -5   1  12   62.69    1.80
  -5   1  12   63.99    2.60
  -5  -1  12   67.89    2.50
  -5  -1  12   64.99    1.70
   5   1 -11   19.60    1.30
   5   1 -11   21.40    1.70
  -5   1  11   21.00    1.50
  -5   1  11   20.10    1.40
  -5   1  11   19.90    1.00
  -5  -1  11   20.80    1.40
   5  -1 -11   20.60    1.40
  -5  -1  11   20.70    1.00
  -5   1  10   25.30    1.60
   5   1 -10   25.20    0.90
  -5   1  10   28.60    1.70
  -5   1  10   25.50    1.10
   5   1 -10   27.20    1.60
   5   1 -10   26.80    1.50
   5  -1 -10   27.10    1.70
   5  -1 -10   25.60    0.90
  -5  -1  10   26.30    1.50
   5  -1 -10   26.90    1.60
  -5  -1  10   25.90    1.10
   5   1  -9   56.89    1.60
   5   1  -9   57.69    2.10
  -5   1   9   57.69    1.70
   5   1  -9   59.99    2.30
  -5   1   9   58.29    3.20
  -5   1   9   58.19    2.20
  -5  -1   9   60.59    2.50
   5  -1  -9   55.69    2.20
   5  -1  -9   55.29    1.70
  -5  -1   9   58.39    2.00
  -5  -1   9   55.59    1.60
   5  -1  -9   58.39    3.40
   5   1  -8  122.69    3.20
  -5   1   8  118.09    2.80
  -5   1   8  120.19    3.60
  -5   1   8  121.19    3.30
   5   1  -8  119.19    3.50
   5   1  -8  117.29    2.70
  -5  -1   8  117.39    2.80
  -5  -1   8  119.79    3.10
   5  -1  -8  117.69    3.60
  -5  -1   8  119.89    3.60
   5  -1  -8  119.39    2.70
   5  -1  -8  122.29    3.40
   5   1  -7  136.99    3.10
  -5   1   7  140.59    3.60
  -5   1   7  135.19    3.10
  -5   1   7  137.59    4.00
   5   1  -7  136.29    3.40
   5   1  -7  137.59    3.90
   5  -1  -7  138.29    4.00
  -5  -1   7  139.19    3.30
   5  -1  -7  139.69    3.10
  -5  -1   7  137.89    3.90
   5  -1  -7  143.59    3.70
  -5  -1   7  138.19    3.10
   5   1  -6    1.00    0.50
  -5   1   6    1.00    0.50
   5   1  -6    1.00    0.30
  -5   1   6    1.20    0.40
  -5   1   6    0.80    0.30
  -5  -1   6    2.00    0.50
   5  -1  -6    1.10    0.40
   5  -1  -6    0.90    0.30
  -5  -1   6    1.20    0.50
   5  -1  -6    1.30    0.20
   5  -1  -6    1.70    0.50
  -5  -1   6    0.80    0.30
  -5   1   5   90.49    2.50
   5   1  -5   90.39    2.40
   5   1  -5   88.09    2.20
  -5   1   5   85.69    2.20
  -5   1   5   88.69    3.10
   5  -1  -5   90.39    2.50
  -5  -1   5   88.19    2.20
   5  -1  -5   87.39    2.20
  -5  -1   5   89.29    3.00
   5  -1  -5   84.99    4.00
   5  -1  -5   85.89    1.90
  -5  -1   5   96.59    2.40
   5   1  -4   25.60    1.20
  -5   1   4   23.20    1.60
  -5   1   4   26.20    1.50
   5   1  -4   23.50    1.50
   5   1  -4   22.30    1.00
  -5   1   4   24.90    1.00
   5  -1  -4   23.60    1.00
  -5  -1   4   24.50    1.60
  -5  -1   4   22.30    1.00
   5  -1  -4   23.20    1.20
   5  -1  -4   22.10    1.50
  -5   1   3    9.40    0.70
  -5   1   3    9.70    1.10
   5   1  -3    9.30    0.70
   5   1  -3   10.70    1.10
   5   1  -3   10.20    0.60
   5  -1  -3   11.10    1.20
  -5  -1   3   11.40    1.20
   5  -1  -3   10.50    0.90
  -5  -1   3    9.40    0.70
   5  -1  -3   10.30    0.70
  -5   1   2    4.00    0.60
  -5   1   2    3.90    0.50
   5   1  -2    4.70    0.60
  -5   1   2    2.90    0.60
   5   1  -2    2.50    0.60
  -5  -1   2    3.60    0.50
  -5  -1   2    5.40    0.80
   5  -1  -2    3.60    0.70
   5  -1  -2    5.00    0.80
   5  -1  -2    3.60    0.50
   5   1  -1   35.60    1.90
  -5   1   1   28.50    2.50
  -5   1   1   35.40    1.30
  -5   1   1   33.90    1.20
   5   1  -1   34.80    1.30
   5  -1  -1   32.00    2.20
  -5  -1   1   33.60    2.20
   5  -1  -1   38.70    1.40
  -5  -1   1   34.20    1.20
   5  -1  -1   32.90    1.20
   5   1   0  282.47    5.80
  -5   1   0  275.47    6.50
   5   1   0  274.27    6.50
  -5   1   0  271.47    5.50
  -5   1   0  275.37    5.50
   5  -1   0  277.37    6.50
  -5  -1   0  275.57    5.30
   5  -1   0  277.17    5.70
  -5  -1   0  275.97    6.50
  -5  -1   0  273.97    5.50
   5  -1   0  257.87    6.00
  -5   1  -1   32.80    1.20
  -5   1  -1   33.50    1.20
   5   1   1   35.30    1.40
   5   1   1   35.10    1.80
  -5   1  -1   31.20    1.70
   5   1   1   31.70    1.20
  -5  -1  -1   32.40    1.80
   5  -1   1   33.70    1.20
   5  -1   1   32.40    1.80
   5  -1   1   34.60    1.30
  -5  -1  -1   33.10    1.20
  -5   1  -2   28.10    1.10
   5   1   2   26.20    1.30
  -5   1  -2   29.80    1.60
   5   1   2   28.30    1.60
   5   1   2   27.20    1.10
  -5   1  -2   27.40    1.10
   5  -1   2   29.20    1.20
  -5  -1  -2   25.40    0.90
   5  -1   2   27.00    1.10
  -5  -1  -2   26.70    1.00
   5  -1   2   28.60    1.60
  -5  -1  -2   27.10    1.60
   5   1   3   30.70    1.80
  -5   1  -3   31.80    1.70
  -5   1  -3   32.10    1.30
  -5   1  -3   34.50    1.20
   5   1   3   32.70    1.20
   5   1   3   33.10    1.50
  -5  -1  -3   33.40    1.20
   5  -1   3   36.90    1.30
   5  -1   3   33.40    1.80
  -5  -1  -3   34.10    1.80
   5  -1   3   32.60    1.20
  -5   1  -4  109.49    2.80
  -5   1  -4  107.29    3.40
   5   1   4  113.49    2.70
   5   1   4  109.69    3.50
   5   1   4  108.89    3.10
  -5   1  -4  115.19    2.60
  -5  -1  -4  104.29    3.40
   5  -1   4  112.09    2.70
   5  -1   4  111.09    3.50
  -5  -1  -4  115.89    2.60
   5  -1   4  115.19    2.80
   5   1   5    3.50    0.80
   5   1   5    2.40    0.50
  -5   1  -5    2.30    0.50
  -5   1  -5    2.30    0.40
   5   1   5    2.10    0.50
  -5   1  -5    2.70    0.60
   5  -1   5    3.20    0.50
   5  -1   5    1.50    0.50
  -5  -1  -5    3.20    0.40
   5  -1   5    2.30    0.60
   5   1   6    0.40    0.30
  -5   1  -6   -0.10    0.30
   5   1   6    0.70    0.60
  -5   1  -6    0.70    0.50
   5   1   6   -0.10    0.50
   5   1   6   -0.10    0.40
   5  -1   6   -0.30    0.30
   5  -1   6    0.40    0.40
   5  -1   6   -0.10    0.40
  -5  -1  -6    0.10    0.30
   5   1   7   18.20    1.40
   5   1   7   19.30    1.00
   5   1   7   19.70    1.40
   5   1   7   18.50    1.60
   5  -1   7   20.40    1.70
   5  -1   7   19.70    1.00
   5  -1   7   18.90    1.40
   5  -1   7   20.10    1.30
   5   1   8   -1.00    0.70
   5   1   8    0.60    0.30
   5  -1   8    0.10    0.50
   5  -1   8    1.60    1.30
   5  -1   8    0.60    0.30
   5   1   9    5.10    1.00
   5  -1   9    5.60    1.00
   5  -1   9    4.10    0.70
  -5   2  13   13.30    0.90
  -5   2  13   16.00    0.80
  -5   2  13   16.10    1.70
  -5  -2  13   12.70    1.60
  -5   2  12    3.80    0.60
  -5   2  12    2.70    0.70
  -5   2  12    4.80    0.80
  -5  -2  12    5.00    0.70
  -5  -2  12    3.50    0.60
   5  -2 -12    3.90    0.70
  -5   2  11   34.00    1.90
   5   2 -11   35.60    1.90
  -5   2  11   39.80    1.40
  -5   2  11   36.50    2.00
  -5   2  11   34.20    1.20
   5   2 -11   33.90    1.70
  -5  -2  11   37.20    1.30
  -5  -2  11   33.90    1.70
   5  -2 -11   34.60    1.90
  -5   2  10    0.20    0.40
   5   2 -10    0.60    0.40
  -5   2  10    0.20    0.50
   5   2 -10    0.30    0.40
   5   2 -10    0.20    0.30
   5   2 -10    0.10    0.20
  -5   2  10    0.40    0.30
  -5   2  10   -0.30    0.40
   5  -2 -10   -0.30    0.50
   5  -2 -10    0.40    0.30
  -5  -2  10    0.20    0.30
   5  -2 -10    0.20    0.50
  -5  -2  10   -0.40    0.40
   5   2  -9   35.70    1.50
  -5   2   9   33.00    1.10
   5   2  -9   32.70    1.20
   5   2  -9   31.50    1.80
  -5   2   9   32.70    1.70
  -5   2   9   33.10    1.30
  -5   2   9   31.90    2.20
   5  -2  -9   35.00    2.30
  -5  -2   9   32.20    1.50
   5  -2  -9   33.40    1.20
   5  -2  -9   33.10    1.80
  -5  -2   9   31.90    1.20
   5  -2  -9   33.90    1.50
  -5   2   8   21.70    1.00
   5   2  -8   22.80    1.00
  -5   2   8   20.10    1.50
  -5   2   8   22.80    1.40
   5   2  -8   24.00    1.60
   5   2  -8   22.80    1.20
  -5  -2   8   21.90    1.00
   5  -2  -8   23.20    1.40
   5  -2  -8   21.50    1.00
  -5  -2   8   22.90    1.30
   5  -2  -8   21.20    1.50
   5  -2  -8   22.10    0.90
  -5   2   7    1.00    0.40
   5   2  -7    1.00    0.30
  -5   2   7    0.80    0.30
  -5   2   7    0.90    0.50
   5   2  -7    0.60    0.30
   5   2  -7    0.80    0.50
   5  -2  -7    0.80    0.40
   5  -2  -7    1.10    0.30
  -5  -2   7    0.50    0.40
  -5  -2   7    0.80    0.30
   5  -2  -7    0.90    0.40
  -5  -2   7    1.70    0.40
  -5   2   6    2.90    0.50
  -5   2   6    2.80    0.60
  -5   2   6    3.20    0.40
   5   2  -6    2.00    0.40
   5   2  -6    2.60    0.60
   5   2  -6    1.80    0.40
  -5  -2   6    2.70    0.60
   5  -2  -6    2.30    0.60
  -5  -2   6    3.20    0.40
   5  -2  -6    2.40    0.40
   5  -2  -6    2.00    0.50
  -5   2   5  373.36    7.30
  -5   2   5  383.26    7.70
  -5   2   5  385.66    8.50
   5   2  -5  373.36    7.40
   5   2  -5  376.26    7.40
  -5  -2   5  383.46    7.30
   5  -2  -5  373.06    8.50
   5  -2  -5  374.76    7.10
  -5  -2   5  375.96    7.40
   5  -2  -5  384.66    7.80
  -5  -2   5  391.76    8.50
   5  -2  -5  380.06    7.30
   5   2  -4   80.79    1.80
   5   2  -4   83.79    2.90
   5   2  -4   85.99    2.30
   5   2  -4   83.79    2.20
  -5   2   4   85.49    2.20
  -5   2   4   86.79    3.00
  -5   2   4   85.59    2.40
  -5  -2   4   84.39    3.00
   5  -2  -4   83.49    3.00
   5  -2  -4   81.49    2.10
  -5  -2   4   82.69    2.10
   5  -2  -4   81.49    2.40
   5   2  -3  249.97    5.10
  -5   2   3  247.78    5.10
  -5   2   3  250.77    6.10
   5   2  -3  240.68    6.00
  -5   2   3  252.07    5.30
   5   2  -3  255.97    5.20
   5   2  -3  251.17    4.80
   5  -2  -3  250.47    5.10
   5  -2  -3  245.08    5.30
  -5  -2   3  245.18    5.00
   5  -2  -3  246.78    6.10
  -5  -2   3  252.87    6.10
  -5   2   2   22.30    1.20
   5   2  -2   21.10    1.00
   5   2  -2   20.20    0.90
  -5   2   2   24.30    1.30
   5   2  -2   21.70    1.50
  -5   2   2   21.30    1.00
  -5   2   2   21.10    1.50
   5  -2  -2   20.80    1.00
  -5  -2   2   21.00    1.00
   5  -2  -2   19.40    1.50
  -5  -2   2   22.10    1.50
   5  -2  -2   22.10    1.10
   5   2  -1   65.59    1.90
   5   2  -1   66.09    1.90
  -5   2   1   66.69    1.90
  -5   2   1   68.49    2.00
  -5   2   1   65.89    2.60
  -5   2   1   69.19    2.10
  -5  -2   1   67.19    3.60
   5  -2  -1   70.79    2.00
   5  -2  -1   66.49    1.90
   5  -2  -1   69.29    2.80
  -5  -2   1   69.79    1.90
  -5   2   0    4.40    0.80
   5   2   0    2.50    0.60
   5  -2   0    3.10    0.50
  -5  -2   0    2.70    0.40
  -5  -2   0    2.90    0.70
   5  -2   0    1.90    0.50
  -5   2  -1   46.80    1.60
  -5   2  -1   49.90    1.50
  -5   2  -1   49.90    2.20
   5   2   1   48.90    1.60
   5   2   1   48.00    2.20
   5   2   1   47.10    1.70
  -5  -2  -1   49.30    2.30
  -5  -2  -1   49.70    1.50
   5  -2   1   52.59    1.90
   5  -2   1   48.30    2.20
   5  -2   1   50.09    1.70
   5  -2   1   48.70    1.50
  -5   2  -2    8.20    1.10
  -5   2  -2    8.60    0.80
  -5   2  -2    8.70    0.70
   5   2   2    8.90    0.90
   5   2   2    9.90    0.80
   5   2   2    8.90    1.10
  -5  -2  -2    8.70    1.20
   5  -2   2    9.80    0.70
  -5  -2  -2    9.00    0.70
   5  -2   2   10.30    1.00
   5  -2   2    9.90    1.10
   5  -2   2    9.50    1.00
  -5   2  -3   60.49    2.40
  -5   2  -3   58.49    1.90
   5   2   3   58.69    1.80
  -5   2  -3   57.29    1.70
   5   2   3   55.99    2.00
   5   2   3   55.49    2.40
  -5  -2  -3   58.19    1.70
   5  -2   3   59.79    1.90
   5  -2   3   57.89    2.40
   5  -2   3   60.29    1.70
  -5   2  -4    1.90    0.60
   5   2   4    2.20    0.60
  -5   2  -4    1.70    0.40
  -5   2  -4    1.10    0.40
   5   2   4    2.10    0.40
   5   2   4    1.50    0.50
   5  -2   4    1.90    0.50
  -5  -2  -4    2.50    0.40
   5  -2   4    0.90    0.50
   5  -2   4    2.20    0.40
   5   2   5    3.10    0.50
   5   2   5    3.00    0.70
  -5   2  -5    3.70    0.60
  -5   2  -5    4.10    0.60
   5   2   5    3.30    0.70
   5   2   5    3.00    1.10
  -5   2  -5    3.30    0.70
   5  -2   5    3.50    0.50
   5  -2   5    3.10    0.60
   5  -2   5    2.70    0.60
  -5  -2  -5    3.20    0.70
  -5   2  -6   31.30    1.10
  -5   2  -6   32.10    1.60
   5   2   6   33.00    1.90
   5   2   6   30.60    1.30
   5   2   6   28.20    1.70
  -5   2  -6   31.30    2.00
   5  -2   6   32.30    1.30
   5  -2   6   33.20    2.40
   5  -2   6   32.00    1.60
  -5  -2  -6   30.60    1.10
   5   2   7  104.39    2.60
   5   2   7   97.29    3.30
   5   2   7  101.89    3.40
  -5   2  -7   98.69    3.10
   5   2   7  103.69    3.30
   5  -2   7   98.59    3.10
   5  -2   7  101.89    3.00
   5  -2   7   99.49    2.50
   5   2   8    1.60    0.50
   5   2   8    1.30    0.50
   5   2   8    1.80    0.50
   5  -2   8    1.20    0.60
   5   2   9   17.00    1.60
   5  -2   9   15.70    1.50
   5  -2   9   15.10    1.50
  -5   3  13   27.70    1.30
  -5   3  13   24.80    1.80
  -5   3  13   28.30    1.20
  -5  -3  13   25.00    2.10
  -5  -3  13   21.70    1.60
  -5   3  12    3.60    0.60
   5   3 -12    1.70    0.50
  -5   3  12    2.80    0.50
   5   3 -12    2.80    0.50
  -5   3  12    2.40    0.70
  -5   3  12    1.80    0.70
  -5  -3  12    1.40    0.60
  -5  -3  12    2.70    1.50
   5  -3 -12    2.30    0.70
  -5  -3  12    3.50    0.50
  -5   3  11    1.10    0.50
   5   3 -11    0.80    0.50
  -5   3  11    0.80    0.40
  -5   3  11    1.60    0.40
  -5   3  11    0.80    0.60
   5   3 -11    1.10    0.60
  -5  -3  11    0.50    0.50
   5  -3 -11    0.60    0.40
   5  -3 -11    0.90    0.60
  -5  -3  11    1.30    0.40
  -5  -3  11    1.10    0.70
   5   3 -10   35.20    1.90
  -5   3  10   38.60    2.20
  -5   3  10   40.00    2.00
  -5   3  10   36.30    1.40
   5   3 -10   40.20    2.10
  -5   3  10   38.30    1.40
   5  -3 -10   38.90    2.10
   5  -3 -10   38.10    1.40
  -5  -3  10   36.80    1.30
   5  -3 -10   35.80    1.30
  -5  -3  10   34.10    1.60
   5   3  -9   55.79    1.90
   5   3  -9   59.19    2.40
  -5   3   9   52.69    1.70
  -5   3   9   53.89    2.50
  -5   3   9   53.99    1.80
  -5   3   9   51.19    2.20
   5   3  -9   56.99    2.40
   5   3  -9   59.49    3.60
   5  -3  -9   58.19    2.60
  -5  -3   9   51.29    1.60
   5  -3  -9   50.69    1.60
   5  -3  -9   50.59    2.30
   5  -3  -9   52.89    1.70
  -5   3   8    6.60    0.60
  -5   3   8    8.20    1.20
   5   3  -8    6.40    0.70
  -5   3   8    6.20    1.00
   5   3  -8    5.40    0.80
   5   3  -8    6.60    0.70
  -5   3   8    8.30    0.80
  -5  -3   8    6.30    0.70
   5  -3  -8    6.40    1.00
   5  -3  -8    7.70    1.20
  -5  -3   8    8.80    0.90
   5  -3  -8    6.50    0.70
   5  -3  -8    7.00    0.60
   5   3  -7   22.40    1.30
  -5   3   7   26.90    1.70
  -5   3   7   25.80    1.40
  -5   3   7   25.00    1.10
   5   3  -7   28.70    1.20
   5   3  -7   28.30    1.70
   5   3  -7   25.50    1.60
   5  -3  -7   25.70    1.70
  -5  -3   7   29.50    1.20
   5  -3  -7   26.60    1.50
   5  -3  -7   26.20    1.00
  -5  -3   7   25.80    1.10
   5   3  -6   18.70    1.00
   5   3  -6   19.00    1.50
  -5   3   6   20.30    1.50
   5   3  -6   19.70    1.00
  -5   3   6   20.30    1.20
  -5   3   6   21.00    1.00
  -5  -3   6   20.80    1.00
   5  -3  -6   20.30    1.00
   5  -3  -6   19.40    0.90
   5  -3  -6   20.10    1.30
   5   3  -5   34.40    1.30
   5   3  -5   33.90    1.30
  -5   3   5   36.20    2.00
  -5   3   5   35.60    1.60
   5   3  -5   34.80    1.90
  -5   3   5   34.90    1.40
   5  -3  -5   33.10    1.60
  -5  -3   5   34.00    1.30
   5  -3  -5   32.40    1.20
   5  -3  -5   34.20    1.30
   5  -3  -5   35.60    2.00
  -5   3   4   22.80    1.10
   5   3  -4   22.60    1.60
   5   3  -4   24.50    1.10
  -5   3   4   24.00    1.30
  -5   3   4   25.10    1.70
   5   3  -4   27.30    1.30
  -5   3   4   23.30    1.30
   5   3  -4   24.50    0.90
   5  -3  -4   24.60    1.30
  -5  -3   4   23.40    0.90
  -5  -3   4   24.00    1.70
  -5  -3   4   23.10    1.30
   5  -3  -4   22.90    1.00
   5  -3  -4   23.80    1.70
   5  -3  -4   24.10    1.10
   5   3  -3   16.50    0.80
  -5   3   3   18.00    1.00
  -5   3   3   18.50    1.20
   5   3  -3   17.40    1.00
  -5   3   3   18.00    1.10
   5   3  -3   16.30    1.40
  -5   3   3   16.60    1.40
   5   3  -3   20.50    1.20
   5  -3  -3   17.10    1.10
  -5  -3   3   16.70    1.50
   5  -3  -3   17.70    1.00
   5  -3  -3   14.80    1.40
  -5  -3   3   16.90    0.90
  -5  -3   3   16.90    0.80
   5   3  -2    9.50    1.20
   5   3  -2    7.50    0.70
  -5   3   2    7.40    1.10
  -5   3   2    9.60    1.00
   5   3  -2    7.90    0.80
  -5   3   2    8.70    0.80
  -5  -3   2    8.90    0.60
  -5  -3   2    7.30    0.70
   5  -3  -2    8.70    1.20
   5  -3  -2    8.70    0.80
  -5  -3   2    6.70    1.00
   5  -3  -2    7.60    0.80
  -5   3   1  114.29    3.20
   5   3  -1  118.09    3.00
  -5   3   1  112.29    2.80
   5   3  -1  112.69    2.80
  -5   3   1  115.49    3.70
   5   3  -1  108.19    3.70
  -5   3   1  115.79    2.90
   5  -3  -1  111.49    2.90
  -5  -3   1  109.99    2.70
  -5  -3   1  110.99    2.70
   5  -3  -1  109.89    3.70
   5  -3  -1  127.19    3.10
  -5  -3   1  114.49    3.80
   5  -3  -1  112.59    2.90
  -5   3   0    2.70    0.40
  -5   3   0    2.90    0.70
   5   3   0    2.10    0.40
   5   3   0    2.10    0.60
   5   3   0    1.90    0.40
  -5   3   0    2.40    0.50
   5  -3   0    2.10    0.50
   5  -3   0    1.90    0.50
   5  -3   0    2.20    0.40
  -5  -3   0    1.70    0.40
   5  -3   0    2.60    0.40
  -5   3  -1  143.09    3.30
   5   3   1  143.29    3.50
  -5   3  -1  144.89    3.50
  -5   3  -1  151.48    4.40
   5   3   1  140.69    4.30
   5   3   1  141.79    3.40
   5  -3   1  145.09    4.40
   5  -3   1  142.59    3.50
   5  -3   1  145.09    3.30
   5  -3   1  144.79    3.40
  -5  -3  -1  144.69    3.30
   5   3   2    0.80    0.50
  -5   3  -2    1.00    0.40
   5   3   2    0.80    0.40
   5   3   2    1.70    0.50
  -5   3  -2    1.40    0.30
   5   3   2    1.10    0.50
  -5   3  -2    0.90    0.40
   5  -3   2    1.00    0.30
   5  -3   2    1.10    0.50
  -5  -3  -2    1.20    0.30
   5  -3   2    1.20    0.40
   5  -3   2    1.10    0.40
   5   3   3  169.08    5.00
  -5   3  -3  182.38    4.90
  -5   3  -3  176.98    3.90
   5   3   3  176.38    4.30
   5   3   3  173.28    5.10
   5   3   3  175.48    4.00
  -5   3  -3  174.38    4.20
   5  -3   3  178.88    4.00
   5  -3   3  181.38    4.10
   5  -3   3  173.68    4.90
  -5  -3  -3  169.08    3.80
   5  -3   3  167.38    3.80
  -5   3  -4   20.80    1.00
   5   3   4   18.60    1.60
   5   3   4   21.40    1.70
   5   3   4   20.00    1.30
   5   3   4   21.40    1.10
  -5   3  -4   18.60    1.30
  -5   3  -4   20.40    1.50
   5  -3   4   20.70    1.00
   5  -3   4   21.10    1.40
   5  -3   4   20.80    1.60
   5  -3   4   23.10    1.40
  -5  -3  -4   20.10    1.00
   5   3   5   21.80    1.40
   5   3   5   18.60    1.70
   5   3   5   20.10    1.50
  -5   3  -5   19.40    1.50
  -5   3  -5   19.80    1.00
  -5   3  -5   18.30    1.30
   5   3   5   22.30    1.10
  -5  -3  -5   18.60    0.90
   5  -3   5   18.70    1.50
   5  -3   5   22.20    1.10
   5  -3   5   20.10    1.40
   5   3   6    1.90    0.70
  -5   3  -6    1.30    0.60
   5   3   6    1.90    0.40
  -5   3  -6    2.40    0.60
   5   3   6    1.90    0.70
  -5   3  -6    2.00    0.40
   5  -3   6    1.60    0.60
   5  -3   6    1.70    0.40
  -5  -3  -6    2.20    0.40
   5  -3   6    1.00    0.50
   5   3   7    2.70    0.80
   5   3   7    2.20    0.60
   5   3   7    2.00    0.50
   5   3   7    1.20    0.60
  -5   3  -7    2.10    0.70
   5  -3   7    1.50    0.60
  -5  -3  -7    1.50    0.40
   5  -3   7    2.30    0.50
   5   3   8    0.20    0.50
   5   3   8    0.50    0.40
   5   3   8    0.30    0.70
   5   3   8   -0.40    0.50
   5  -3   8   -0.60    0.60
   5  -3   8    0.00    0.30
   5  -3   8   -0.30    0.30
   5   3   9   -0.20    0.40
   5   3   9   -0.50    0.70
   5   3   9   -0.30    0.80
   5  -3   9   -0.60    0.70
  -5   4  13    1.20    0.60
  -5   4  13    2.30    0.60
  -5   4  13    2.60    0.80
  -5   4  13    2.10    0.40
  -5  -4  13    2.40    0.90
  -5  -4  13    1.80    0.40
   5  -4 -13    1.30    0.70
  -5  -4  13    2.20    0.40
   5   4 -12   17.60    1.50
  -5   4  12   21.60    1.20
   5   4 -12   17.10    1.50
  -5   4  12   21.00    1.20
  -5   4  12   22.30    1.80
  -5   4  12   19.50    1.80
   5  -4 -12   19.30    0.90
  -5  -4  12   23.90    2.00
  -5  -4  12   16.40    1.10
   5  -4 -12   20.80    1.80
  -5   4  11    0.60    0.40
  -5   4  11    0.10    0.70
   5   4 -11    1.40    0.60
   5   4 -11    1.30    0.60
  -5   4  11    1.10    0.40
  -5   4  11    1.20    0.60
   5  -4 -11    1.70    0.70
  -5  -4  11    0.50    0.40
   5  -4 -11    1.30    0.50
  -5  -4  11    1.10    0.70
   5  -4 -11    0.50    0.40
   5   4 -10    0.60    0.50
  -5   4  10   -0.10    0.50
  -5   4  10    0.90    0.40
   5   4 -10    0.60    0.60
  -5   4  10    0.90    0.50
  -5   4  10    1.00    0.40
   5  -4 -10    0.20    0.50
  -5  -4  10    0.80    0.60
   5  -4 -10    1.00    0.40
   5  -4 -10    1.00    0.60
  -5  -4  10    0.90    0.40
  -5  -4  10    0.30    0.50
  -5   4   9    4.60    0.70
   5   4  -9    5.20    0.70
  -5   4   9    6.20    0.80
  -5   4   9    3.70    0.80
   5   4  -9    4.00    1.00
  -5   4   9    3.40    0.50
   5   4  -9    3.90    0.80
   5  -4  -9    5.80    0.70
   5  -4  -9    5.40    1.00
   5  -4  -9    3.00    0.70
  -5  -4   9    4.80    0.70
  -5  -4   9    3.90    0.80
   5  -4  -9    5.60    0.70
   5   4  -8   23.00    1.10
   5   4  -8   23.40    1.10
   5   4  -8   24.00    1.70
  -5   4   8   21.20    1.50
   5   4  -8   19.90    1.70
  -5   4   8   26.00    1.80
  -5   4   8   23.00    1.10
  -5   4   8   22.60    1.20
  -5  -4   8   21.50    1.10
   5  -4  -8   22.70    1.10
   5  -4  -8   23.60    1.60
   5  -4  -8   24.00    1.90
   5   4  -7  102.69    3.50
  -5   4   7   97.89    2.90
  -5   4   7  100.09    3.60
   5   4  -7   99.69    3.60
   5   4  -7   98.99    2.50
  -5   4   7   98.09    2.70
  -5   4   7   94.69    3.00
   5  -4  -7  105.99    3.80
   5  -4  -7  101.29    3.20
  -5  -4   7  100.99    2.60
   5  -4  -7  100.99    2.60
   5  -4  -7   99.09    2.60
   5   4  -6  212.08    5.80
  -5   4   6  211.88    5.70
   5   4  -6  204.68    4.30
  -5   4   6  205.08    4.70
  -5   4   6  206.98    5.00
  -5   4   6  204.18    4.60
   5   4  -6  209.08    4.60
   5  -4  -6  207.18    4.50
   5  -4  -6  210.38    4.50
   5  -4  -6  189.18    5.90
  -5  -4   6  211.78    4.50
   5   4  -5  150.38    3.60
   5   4  -5  157.88    4.70
  -5   4   5  141.39    3.70
  -5   4   5  149.19    4.60
  -5   4   5  155.88    3.90
  -5   4   5  147.19    3.70
   5   4  -5  145.59    3.30
   5   4  -5  153.78    4.60
   5   4  -5  148.49    3.10
   5  -4  -5  145.29    4.60
   5  -4  -5  152.18    3.90
  -5  -4   5  149.29    3.50
   5  -4  -5  152.38    3.50
   5  -4  -5  150.48    3.50
  -5  -4   5  150.88    3.10
   5   4  -4   24.00    1.80
   5   4  -4   24.30    1.20
   5   4  -4   23.50    0.90
   5   4  -4   23.50    1.10
  -5   4   4   23.20    1.30
  -5   4   4   24.20    1.70
  -5   4   4   23.50    1.20
  -5   4   4   24.30    1.30
   5   4  -4   22.90    1.70
  -5  -4   4   24.00    1.10
   5  -4  -4   24.60    1.30
   5  -4  -4   23.70    1.10
   5  -4  -4   24.70    1.20
   5  -4  -4   24.20    1.80
  -5  -4   4   22.90    0.90
  -5   4   3    0.60    0.30
   5   4  -3    0.30    0.40
   5   4  -3    0.20    0.50
   5   4  -3    0.00    0.30
  -5   4   3    0.30    0.50
  -5   4   3    0.30    0.30
  -5   4   3    0.50    0.40
   5   4  -3    0.50    0.30
  -5  -4   3    0.30    0.30
   5  -4  -3    0.30    0.30
  -5  -4   3    0.60    0.30
   5  -4  -3    0.30    0.30
   5  -4  -3    0.20    0.30
   5  -4  -3    0.60    0.50
   5   4  -2   27.70    1.30
  -5   4   2   29.00    1.30
   5   4  -2   26.40    2.10
   5   4  -2   28.30    1.20
  -5   4   2   31.20    2.00
   5   4  -2   28.10    1.90
  -5   4   2   29.60    1.40
  -5   4   2   28.40    1.40
   5  -4  -2   29.00    1.20
  -5  -4   2   28.70    1.10
   5  -4  -2   28.90    1.30
   5  -4  -2   28.00    2.20
  -5  -4   2   27.70    1.20
   5  -4  -2   29.10    1.40
   5   4  -1    6.90    0.80
   5   4  -1    5.00    0.90
  -5   4   1    5.60    0.70
  -5   4   1    5.80    0.90
[truncated: 404,801 more chars]
